# Supplementary material for: Assessment and Prognosis in CSA-AKI Using Novel Kidney Injury Biomarkers: A Prospective Observational Study
Source: Biology (Basel). 2021 Aug 24;10(9):823. doi: 10.3390/biology10090823 (PMC8470477; doi:10.3390/biology10090823)
Supplement: Supplementary file 1 [file biology-10-00823-s001.zip]

Archive with 1 entries (1 files):
- biology-1319967-supplementary.xlsx
