# Supplementary material for: Assessment and Prognosis in CSA-AKI Using Novel Kidney Injury Biomarkers: A Prospective Observational Study
Source: Biology (Basel). 2021 Aug 24;10(9):823. doi: 10.3390/biology10090823 (PMC8470477; doi:10.3390/biology10090823)
Supplement: Supplementary file 1 [file biology-10-00823-s001.zip › biology-1319967-supplementary.xlsx]

## Sheet: Dane
A	Wiek	Płeć	Masa ciała	Wzrost	BMI	CAD	ESL	HA	DM	PChN (przedoperacyjne)	Stadium PChN	Dyslipidemia	Operacja	Tylko CABG	Tylko zastawka	CABG + zastawka	Inne	Adrenalina [mg / kg m.c.]	Noradrenalina [mg / kg m.c.]	Presory 0/1	Czas CPB [min]	Czas klemowania [min]	Objętość hemofiltracji [ml]	Ułamek odebranego TBW	Ułamek odebranej wody z objętości wewnątrznaczyniowej	Diureza z bloku [ml]	Płyny otrzymane [ml]	Płyny odebrane [ml]	Bilans płynów [ml]	śr. pO2 w CPB [mmHg]	Ht 0 [%]	HtCPB 1 [%]	HtCPB 2 [%]	HtCPB 3 [%]	Delta HCT	HbA1C [%]	Kreatynina 0 [mg/dl]	eGFR 0 [ml / min / 1,73m2]	Kreatynina 1 [mg/dl]	eGFR 1 [ml / min / 1,73m2]	Kreatynina 2 [mg/dl]	eGFR 2 [ml / min / 1,73m2]	Kreatynina 3 [mg/dl]	eGFR 3 [ml / min / 1,73m2]	Kreatynina 4 [mg/dl]	eGFR 4 [ml / min / 1,73m2]	CRP 0 [mg/l]	CRP 1 [mg/l]	CRP 2 [mg/l]
1	61	M	80	171	27.3588	2	5.28	1	0	0	0	0	CABG + AVR + PAW	0	0	0	1	0.01	0	1	195	106	0	0	0	3200	3650	4000	-350	252.5	45.2	25	26		1	5.9	0.99	82	1.07	75	1.03	78	0.93	88			0.33	46.7	121.47
2	69	K	60	152	25.9695	4	2.35	1	0	0	0	1	CABG	1	0	0	0	0	0	0	48	23	0	0	0	1600	2600	2100	500	171.5	39.4	16	18		2	6	0.72	85	0.78	78	0.57	95	0.62	92			14.61	37.12	179.08
7	70	M	71	165	26.079	3	2.74	1	1	0	0	0	CABG	1	0	0	0	0	0	0	58	33	0	0	0	1600	2200	1400	800	200.5	42.8	20	21		1	6.8	0.9	86	0.89	87	0.95	81	1.24	59	1.04	72	0.44	38.62	133.55
8	30	M	74	183	22.0968	2	4.65	1	0	0	0	0	DAVID	0	0	0	1	0	0	0	198	167	0	0	0	2000	3400	3200	200	159.25	44.1	32	32	36	0	5.5	0.91	113	0.77	122	0.95	107	0.81	119	0.75	123	2.95	113.02	527.29
10	65	M	87	167	31.1951	3	2.1	1	1	1	3a	0	CABG	1	0	0	0	0	0	0	69	51	0	0	0	300	2800	2200	600	90.5	43.7	24	30		6	8.6	1.28	58	1.12	69	1.38	53	1.48	49			1.15	32.52	137.71
12	64	M	90	175	29.3878	4	10.48	1	1	0	0	0	CABG	1	0	0	0	0	0.01	1	68	37	0	0	0	1800	3300	3400	-100	88	40.4	25	28		3	10.9	0.78	95	0.62	105	0.62	105	0.57	109	0.7	100	32.8	61	269.52
14	64	M	80	168	28.3447	4	1.85	0	0	0	0	0	CABG	1	0	0	0	0	0	0	51	34	0	0	0	1300	2400	1700	700	128	41.1	22			-22	5.5	1.03	76	1.55	47	1.3	58	1.46	50	0.98	81	1.79	98.97	304.47
17	82	K	89	156	36.5713	3	9.52	1	1	0	0	0	mini-AVR	0	1	0	0	0	0.01	1	88	64	0	0	0	1600	1900	2000	-100	257.5	40.7	23	26		3	8.7	0.72	78	0.86	63	0.62	84	0.52	89			2.65	69.72	211.93
20	74	M	73	155	30.385	2	3.54	1	0	0	0	0	CABG	1	0	0	0	0	0	0	52	23	1000	0.0298	0.1877	100	3670	3100	570	237.5	37.6	15	26		11	5	0.87	85	0.74	91	0.78	89					1.58	48.46	127.8
22	63	M	76	174	25.1024	2	1.851	1	0	0	0	0	CABG	1	0	0	0	0	0	0	44	28	0	0	0	1400	2400	1900	500	138.5	45.5	19	22		3	5.6	0.9	91	0.82	94	0.8	95	0.93	87	0.84	93	0.22	61.71	132.32
23	80	K	64	147	29.6173	2	11.58	1	0	0	0	0	CABG + AVR	0	0	1	0	0	0.005	1	108	85	2000	0.0727	0.5682	1000	4600	3800	800	289	35.3	15	18	20	3	5.8	0.75	75	1.29	39	1.19	43	1.37	36	1.21	42	1.49	49.84	193.97
24	55	K	54	156	22.1893	2	1.221	0	0	0	0	0	AVR	0	1	0	0	0	0.007	1	73	54	1000	0.0434	0.3367	500	3300	3300	0	136	37.9	20	28		8	5.5	0.81	82	1.11	56	0.99	64	0.91	71	0.63	101	0.31	16.4	272.47
30	76	M	106	179	33.0826	3	8.098	1	1	1	3a	0	CABG	1	0	0	0	0	0	0	55	34	0	0	0	1600	1600	1800	-200	147.5	39.6	29	30		1	7.8	1.37	50	1.43	47	1.42	48	1.39	49	1.35	51	2.33	30.64	256.9
34	74	K	81	153	34.6021	3	8.586	1	0	0	0	0	reAVR	0	1	0	0	0	0.005	1	122	102	0	0	0	2000	3100	3500	-400	228.5	38.1	23	26		3	5.2	0.83	69	0.92	61	0.65	87	0.68	86			2.71	102.44	243.78
36	64	M	90	168	31.8878	2	1.851	1	0	0	0	0	CABG	1	0	0	0	0	0.001	1	67	40	0	0	0	1400	2300	2300	0	136	38.6	23	30		7	6	0.83	93	0.8	94	0.81	94	0.81	94	0.76	96	2.6	87.12	262.15
37	66	M	83	171	28.3848	3	1.492	1	0	0	0	1	CABG	1	0	0	0	0	0	0	68	32	0	0	0	2000	2600	1600	1000	125.5	47.6	27	30		3	6.3	0.95	83	1.09	70	0.97	81					1.48	153.71	232.91
40	70	M	84	163	31.6158		4.916	1	0	0	0	0	AVR	0	1	0	0	0	0	0	88	67	0	0	0	400	2800	2300	500	164.5	45.5	24	28		4	5.7	1.01	75	1.07	70	1.05	72	0.94	82	1.17	63	0.6	57.99	219.27
41	57	M	87	172	29.4078		6.901	0	0	0	0	1	AVR PAW CABG	0	0	0	1	0	0.005	1	124	99	0	0	0	3000	2400	4100	-1700	225.5	40.9	23	27		4	5.4	0.82	99	1.07	77	0.78	101	0.76	102	0.65	109	0.4	56.41	278.39
45	71	K	61	145	29.0131	3	7.141	1	1	0	0	0	CABG+AVR	0	0	1	0	0	0.003	1	111	95	0	0	0	3600	2950	3800	-850	248	38.3	17	21		4	6.5	0.76	79	0.75	80	0.99	57	0.79	75	0.58	93	1.72	69.41	145.16
47	79	K	69	160	26.9531	2	17.66	1	0	1	3b	1	CABG + AVR	0	0	1	0	0	0	0	85	60	800	0.027	0.2108	1500	3500	1900	1600	265.5	36.6	19	24		5	5.7	1.42	35	1.73	28	1.69	28	1.44	34	1.36	37	1.35	77.93	232.02
48	63	M	85	168	30.1162	2	1.73	1	0	0	0	0	CABG	1	0	0	0	0	0	0	50	37	0	0	0	1700	2600	1500	1100	177.5	41.8	19	24		5	5.6	0.98	82	1.1	71	1.02	78	1.01	79	1.1	71	1.25	54.15	154.76
49	59	K	80	165	29.3848	2	2.222	0	0	0	0	0	miniMVR+RFA	0	0	0	1	0.007	0	1	132	68	1500	0.0439	0.3409	800	3900	3300	600	232	37.4	23	18	26	-5	5	1.02	60	1.62	34	1.51	37	1.37	42	1.03	59	0.84	103.23	311.46
50	77	M	83	168	29.4076	3	4.826	1	0	0	0	1	AVR	0	1	0	0	0	0.005	1	95	80	0	0	0	1900	3500	3300	200	115.5	35.9	19	22		3	5.5	1.08	66	1.21	57	0.9	82	0.91	81			8.26	101.28	193.38
52	69	K	68	163	25.5937	2	3.976	0	0	0	0	0	AVR	0	1	0	0	0	0.005	1	96	67	0	0	0	2000	2800	3800	-1000	119.5	38.1	22	29		7	5.3	0.69	89	0.58	94	0.63	92	0.61	92			0.95	43.06	170.95
54	61	M	72	172	24.3375	2	1.624	1	0	0	0	0	CABG	1	0	0	0	0	0	0	87	39	0	0	0	1600	2900	1700	1200	154.5	41.9	22	24		2		0.79	97	0.71	101	0.69	102	0.8	96			0.27	60.04	158.59
57	63	M	80	172	27.0416	2	1.225	1	0	0	0	1	CABG	1	0	0	0	0	0	0	74	49	0	0	0	900	2300	2400	-100	98.5	43.8	25	30		5	5.5	0.91	89	0.78	96	0.72	99	0.89	91			3.68	89.6	268.6
58	57	M	86	180	26.5432	1	2.756	1	0	0	0	0	AVR + PAW	0	0	0	1	0	0	0	78	64	1000	0.0272	0.1593	1000	1900	2300	-400	190.5	40.7	25	27		2	5.9	0.99	84	1.08	76	1.07	77	1	83	1.09	75	0.56	99.93	282.91
60	68	M	83	172	28.0557	3	4.33	1	0	1	3b	1	CABG + AVR	0	0	1	0	0.031	0	1	105	81	0	0	0	700	3500	2400	1100	188.5	40.2	21	21		0	5.6	1.61	43	1.92	35	2.03	33	1.76	39	1.4	51	0.57	52.62	202.98
61	63	K	75	162	28.578		2.882	1	1	0	0	0	miniAVR	0	1	0	0	0	0	0	81	61	0	0	0	1200	3300	2200	1100	105	39.3	18	28		10	5.5	0.88	70	0.75	85	0.75	85	0.74	86	0.63	95	0.31	58.89	197.19
63	66	M	79	167	28.3266	3	3.824	1	0	0	0	1	CABG+RFA	0	0	0	1	0	0	0	45	27	0	0	0	1900	2600	2800	-200	203	38.2	24			-24	6	0.68	100	0.73	97	0.67	100	0.68	100			3.63	16.48	154.13
65	70	K	70	150	31.1111		2.509	1	0	0	0	0	AVR	0	1	0	0	0	0	0	95	78	1500	0.0498	0.3896	1900	3900	3600	300	210	35.5	18	27		9	5.1	0.61	92	0.57	94	0.52	97	0.45	102	0.51	97	0.67	58.56	195.56
66	68	M	104	173	34.7489		2.708	1	0	0	0	0	AVR	0	1	0	0	0	0.027	1	82	69	1500	0.0314	0.1976	1200	3000	4000	-1000	130.5	39.6	25	24		-1	5.4	0.7	98	0.81	92	0.72	97	0.61	103	0.79	93	1.39	82.48	166.85
67	75	K	65	158	26.0375	3	45.69	1	1	1	3a	0	CABG	1	0	0	0	0	0	0	59	32	0	0	0	1280	2880	2300	580	114.5	44.9	18	29		11	6.4	1.02	54	0.98	56	0.98	56	0.86	66	0.81	71	5.92	65.62	204.29
68	66	M	97	167	34.7807		2.251	1	1	0	0	0	BENTALL	0	0	0	1	0	0.009	1	162	111	1500	0.0336	0.2118	1300	3300	3700	-400	196	43.6	27	26	27	-1	7.1	1.08	71	1.09	70	0.89	89	0.93	85			1.06	37.85	305.12
69	69	M	92	172	31.0979		4.329	0	0	0	0	0	AVR	0	1	0	0	0	0.017	1	105	79	0	0	0	800	2800	2400	400	133.5	45.5	28	33		5	6.1	0.91	86	1.08	70	0.79	92	0.76	93	0.78	92	0.31	55.72	164.52
70	67	K	62	166	22.4996		2.203	1	0	1	3a	0	CABG + AVR	0	0	1	0	0	0.008	1	146	95	500	0.0188	0.1466	1200	3850	3500	350	220	34.3	21	23	25	2	5.9	1.05	55	1.48	36	1.14	50	0.86	70	0.75	82	0.56	55.52	200.9
72	47	M	70	164	26.0262	3	2.271	0	0	0	0	0	MVP	0	1	0	0	0	0.021	1	87	58	0	0	0	1000	1900	1300	600	43	47.6	27	27		0	5.5	0.98	91	1.24	69	1.01	88	1.12	78	1.08	81	0.79	70.05	166.69
73	65	M	95	172	32.112	2	2.109	1	1	0	0	0	CABG	1	0	0	0	0	0.012	1	70	37	1200	0.0275	0.173	1800	3150	4200	-1050	156.5	35.1	19	33		14	4.6	1.01	78	0.71	98	0.71	98	0.84	92	0.96	83	2.29	45.06	182.87
75	37	K	69	158	27.6398	2	4.382	0	0	0	0	0	ASD+TVP	0	0	0	1	0	0	0	118	50	0	0	0	1300	2300	3000	-700	136	49.1	30	32		2	5.6	0.83	90	0.72	107	0.66	113	0.67	112	0.77	99	1.15	36.44	67.41
78	85	M	63	167	22.5896	2	7.101	1	0	0	0	1	CABG	1	0	0	0	0	0	0	57	32	0	0	0	700	2900	1700	1200	232	37.8	20	25		5		0.93	75	1.37	47	0.86	79					0.55	67.67	213.74
80	66	K	69	163	25.9701	2	3.279	0	0	0	0	0	AVR	0	1	0	0	0.01	0.007	1	157	103	1000	0.0337	0.2635	2000	4000	4300	-300	226.5	44	21	25	20	4	5.8	0.62	95	0.52	100	0.5	102	0.49	102	0.55	98	4.87	86.78	197.93
81	70	K	73	157	29.6158	3	4.517	0	0	1	3a	0	miniAVR	0	1	0	0	0	0.005	1	87	73	600	0.0191	0.1494	300	2960	300	2660	242.5	30.8	19	27		8	5.8	1.07	53	1.69	30	2.29	21	2.27	21	1.81	28	1.01	60.34	206.87
82	75	M	101	179	31.5221	2	4.25	1	1	1	3b	1	CABG + AVR	0	0	1	0	0	0.004	1	105	75	800	0.0172	0.1085	400	3100	2900	200	164.5	37.3	21	22		1	7	1.95	33	2.69	22	2.33	27	1.84	35	1.65	40	0.66	77.96	207.95
83	81	K	58	156	23.833	3	5.416	1	1	0	0	0	CABG	1	0	0	0	0	0.015	1	73	33	1500	0.0601	0.4702	200	3800	3700	100	160	38.4	15	18	21	3	6.4	0.88	62	1.38	36	1.22	42	1.08	48	0.9	60	0.35	62.14	181.2
84	71	M	74	163	27.852	3	1.93	1	0	0	0	1	CABG	1	0	0	0	0	0.008	1	42	25	1200	0.0353	0.2221	150	2800	3300	-500	122.5	37.8	19	25		6	6.7	1.09	68	1.09	68	1.28	56					1.02	85.95	237.66
85	69	K	81	157	32.8614	2	2.351	1	0	0	0	1	CABG	1	0	0	0	0	0	0	82	57	0	0	0	2250	3500	2300	1200	159	40.6	22	28		6	6.1	0.92	64	1.47	36	0.97	60	0.9	66	0.8	76	0.72	93.39	284.28
88	71	M	76	174	25.1024	1	3.114	1	0	0	0	0	CABG	1	0	0	0	0	0.036	1	82	52	1500	0.0429	0.2704	1500	3250	3700	-450	173	41.5	22	28		6	5.6	1.14	64	1.25	58	1.27	56	1.19	61	1.29	55	1.39	43.94	134.6
89	57	M	63	177	20.1092		1.333	1	0	0	0	0	AVR	0	1	0	0	0	0	0	68	56	1000	0.0311	0.2174	1600	1900	2500	-600	209.5	42.5	25	29		4	4.9	0.76	101	0.82	98	0.62	110	0.78	100	0.76	101	1.85	39.48	171.37
3	70	M			33.91	3	9.06	1	0	0	0	0	CABG	1	0	0	0				38	27									34.9					5.7	1.15	65									8.07
4	62	M			24.11	3	5.52	1	0	0	0	1	CABG	1	0	0	0				62	48									41.6					6.4	0.97	84									0.23
5	72	M			21.01	2	2.92	1	0	0	0	1	CABG	1	0	0	0				36	24									37.7					6.2	0.78	91									5.12
9	66	M			28.09	3	6.09	1	0	0	0	0	CABG	1	0	0	0				64	35									35.6					7.6	1.14	68									3.86
11	35	M			23.41		1.5	0	0	0	0	0	miniMVR	0	1	0	0				314	220									45					5.5	0.96	103									0.27
13	57	M			31.25		4.65	0	0	0	0	0	DAVID	0	0	0	1				220	184									46.6					5.9	0.94	90									1.35
15	66	M			32.63	2	2.38	1	1	0	0	0	AVR+CABG	0	0	1	0				83	65									43					7.1	0.84	92									3.14
16	79	M			25.1	3	3.056	1	0	0	0	1	CABG	1	0	0	0				25	14									43.6					5.7	0.89	82									0.45
18	67	K			38.21		1.933	1	1	0	0	0	MVP + TVP	0	1	0	0				110	58									43.8					6.5	0.88	68									3.27
19	74	M			23.57	3	6.61	1	1	1	3b	0	CABG	1	0	0	0				41	25									39.7					6.4	1.64	41									3.89
21	48	M			23.05		0.881	0	0	0	0	0	CABG	1	0	0	0														40.1					5.5	0.77	109									0.38
25	62	M			24.8	3	2.94	0	0	0	0	0	CABG	1	0	0	0				45	27									41.4					5.1	0.87	93									2.71
26	80	K			28.91	4	11.17	1	1	0	0	0	CABG	1	0	0	0				65	37									41.1					6.4	0.66	84									1.15
28	75	M			29.03	3	4.05	0	0	0	0	1	CABG	1	0	0	0				75	39									46.7					5.4	0.74	91									0.61
29	73	K			23.28	3	15.04	1	1	0	0	1	CABG + MVR + TVP	0	0	0	1				125	91									34.1					5.8	0.86	67									1.16
31	77	M			27.06		7.16	1	0	1	3b	0	CABG+RFA	0	0	0	1																			5.8	1.67	39
32	65	K			28.4	3	3.729	0	0	1	3a	0	AVR	0	1	0	0				238	158									38.9					4.5	1.23	45									3.66
33	71	M			28.07	2	18.77	1	0	1	3a	1	CABG + AVR	0	0	1	0				129	102									40.7					5.3	1.28	56									2.39
35	62	K			26.56	2	5.533	1	0	0	0	0	CABG	1	0	0	0				102	55									47.7					6.2	0.76	95									0.27
38	67	K			33.33	3	10	0	1	0	0	0	MVR + TVP	0	1	0	0				136	97									42.4					5.9	0.66	92									1.54
39	67	K			25.45	3	1.933	1	1	0	0	1	CABG	1	0	0	0				52	31									39.7					5.9	0.59	96									0.42
42	71	M			29.07	3	3.083	1	0	0	0	0	CABG + AVR + PAW	0	0	0	1				137	117									40.8					5.9	1.08	69									14.37
43	73	M			30.02	2	3.321	1	0	0	0	0	CABG	1	0	0	0				69	39									46.2						0.94	81									0.5
44	70	M			26.33	3	8.05	1	0	0	0	1	CABG	1	0	0	0				72	45									46.1					6.2	1	76									2.57
46	77	M			29.76	2	2.685	1	1	0	0	0	CABG	1	0	0	0				54	24									34.7					6	0.9	83									0.26
51	62	M			34.2		2.944	1	0	0	0	0	CABG	1	0	0	0				54	23									42.5					5.9	1.06	75									2.5
53	73	K			30.86	2	2.857	1	0	1	3a	0	CABG	1	0	0	0				27	15									40.2					5.8	1.2	45									3.25
55	66	M			22.95	2	1.976	1	0	0	0	0	CABG	1	0	0	0				73	64									43.6					5.7	0.91	88									0.8
59	70	K			24.69		3.976	1	0	0	0	0	AVR	0	1	0	0				60	49									36.7					6.2	0.67	90									0.16
56	82	K			28.94	2	14.37	1	1	1	3a	0	CABG	1	0	0	0				47	22									37.3						0.92	58									0.56
62	67	M			35.15	2	2.251	1	0	0	0	0	CABG	1	0	0	0				65	42									46.3					6.1	0.74	96									0.32
64	65	M			39.67	3	3.141	0	0	0	0	0	CABG	1	0	0	0				68	44									46.7					6.2	1.07	73									4.25
71	73	M			32	2	3.114	0	1	0	0	0	CABG + AVR	0	0	1	0				147	103									48.9					5.9	0.76	92									0.65
74	46	M			23.78		0.881	0	0	0	0	0	CABG + TVP	0	0	1	0				117										45.5					5.6	0.77	110									0.34
76	82	K			29.82	3	5.416	1	0	0	0	1	CABG	1	0	0	0				52	38									38.7					6.6	0.76	74									0.32
77	70	M			34.08	1	2.736	1	0	0	0	0	AVR	0	1	0	0				63	45									35.4					5.8	0.78	92									1.23
86	74	K			35.42		5.463	0	0	0	0	0	mini-AVR	0	1	0	0				104	65									40.3					5.7	0.81	72									1.37
87	66	K			27.18	3	2.911	1	1	0	0	0	CABG	1	0	0	0				65	42									45					7.6	0.91	66									1.93
79	55	M			27.76		2.271	1	0	0	0	0	CABG + MVP	0	0	1	0				86	68									44.3					5.6	1.11	74									6.02
91	73	M			30.35		5.939	0	0	0	0	0	AVR	0	1	0	0				68	54									41.3					6.7	0.8	89									2.86
[truncated: 69 more columns]

## Sheet: Zmienne
A	A
NUMER_KG	Numer KG
INICJAŁY	Inicjały (imię/imiona, nazwisko)
WIEK	Wiek
PŁEĆ	Płeć
MASA	Masa ciała
WZROST	Wzrost
BMI	BMI
CAD	CAD
ESL	ESL
HA	HA
DM	DM
PCHNPRZE	PChN (przedoperacyjne)
STADPCHN	Stadium PChN
DYSLIPID	Dyslipidemia
OPERACJA	Operacja
TYLKCABG	Tylko CABG
TYLKZAST	Tylko zastawka
CABGZAST	CABG + zastawka
INNE	Inne
ADRENALI	Adrenalina [mg / kg m.c.]
NORADREN	Noradrenalina [mg / kg m.c.]
PRESORY	Presory 0/1
CZAS_CPB	Czas CPB [min]
CZASKLEM	Czas klemowania [min]
OBJHEMOF	Objętość hemofiltracji [ml]
ODEBRTBW	Ułamek odebranego TBW
ODEBRWOD	Ułamek odebranej wody z objętości wewnątrznaczyniowej
DIURBLOK	Diureza z bloku [ml]
PŁYNOTRZ	Płyny otrzymane [ml]
PŁYNODEB	Płyny odebrane [ml]
BILANSPŁ	Bilans płynów [ml]
ŚRPO2CPB	śr. pO2 w CPB [mmHg]
HT_0	Ht 0 [%]
HTCPB_1	HtCPB 1 [%]
HTCPB_2	HtCPB 2 [%]
HTCPB_3	HtCPB 3 [%]
DELTAHCT	Delta HCT
HBA1C	HbA1C [%]
KREA_0	Kreatynina 0 [mg/dl]
EGFR_0	eGFR 0 [ml / min / 1,73m2]
KREA_1	Kreatynina 1 [mg/dl]
EGFR_1	eGFR 1 [ml / min / 1,73m2]
KREA_2	Kreatynina 2 [mg/dl]
EGFR_2	eGFR 2 [ml / min / 1,73m2]
KREA_3	Kreatynina 3 [mg/dl]
EGFR_3	eGFR 3 [ml / min / 1,73m2]
KREA_4	Kreatynina 4 [mg/dl]
EGFR_4	eGFR 4 [ml / min / 1,73m2]
CRP_0	CRP 0 [mg/l]
CRP_1	CRP 1 [mg/l]
CRP_2	CRP 2 [mg/l]
CRP_3	CRP 3 [mg/l]
CRP_4	CRP 4 [mg/l]
CKMB_0H	CK-MB 0 [IU/l]
CKMB_6H	CK-MB 6h [IU/l]
CKMB_9H	CK-MB 9h [IU/l]
CKMB_12H	CK-MB 12h [IU/l]
DIUR_05	Diureza < 0,5 ml / kg / h przez 6 h (0 / 1)
AKIKDIGO	AKI wg KDIGO
AKIRIFLE	AKI wg RIFLE
AKI_AKIN	AKI wg AKIN
DOBA_AKI	Doba rozpoznania AKI wg KDIGO
GRUPA	Grupa
DIUR0_2	Diureza 0-2h
DIUR2_4	Diureza 2-4h
DIUR4_6	Diureza 4-6h
DIUR6_8	Diureza 6-8h
DIUR8_10	Diureza 8-10h
DIUR1012	Diureza 10-12h
DIUR1214	Diureza 12-14h
DIUR1416	Diureza 14-16h
DIUR1618	Diureza 16-18h
DIUR1820	Diureza 18-20h
DIUR2022	Diureza 20-22h
DIUR2224	Diureza 22-24h
GODZ_AKI	Godzina rozpoznania AKI w 1. dobie wg kryterium diurezy
DIUR_1D	Diureza z 1. doby
KREA_3M	Kreatynina >= 3 mies. po operacji [mg/dl]
CKD_EPI	eGFR wg CKD-EPI
MDRD	eGFR wg MDRD
PCHNNOWE	Pooperacyjne PChN (nowe)
STAPCHNN	Stadium PChN nowe
PROGPCHN	Progresja PChN
POGORPO	Pooperacyjne pogorszenie funkcji nerek
TOPEKREA	czas od operacji do wyniku kreatyniny (tygodnie)
IL6_S0	IL-6 (S0) [ng/ml] przed operacją
IL8_S0	IL-8 (S0) [ng/ml]
TNF_S0	TNFalfa (S0) [ng/ml]
IL6_S1	IL-6 (S1) [ng/ml] surowica 6 h po operacji
IL8_S1	IL-8 (S1) [ng/ml]
TNF_S1	TNFalfa (S1) [ng/ml]
NGAL_M0	NGAL (M0) [ng/ml]
KIM1_M0	KIM-1 (M0) [ng/ml]
IL18_M0	IL-18 (M0) [ng/ml]
MMP9_M0	MMP-9 (M0) [ng/ml]
NGAL_M1	NGAL (M1) [ng/ml]
KIM1_M1	KIM-1 (M1) [ng/ml]
IL18_M1	IL-18 (M1) [ng/ml]
MMP9_M1	MMP-9 (M1) [ng/ml]
NGAL_M2	NGAL (M2) [ng/ml] mocz po 24h od operacji
KIM1_M2	KIM-1 (M2) [ng/ml]
IL18_M2	IL-18 (M2) [ng/ml]
MMP9_M2	MMP-9 (M2) [ng/ml]
NGAL_M3	NGAL (M3) [ng/ml] 48h po operacji
KIM1_M3	KIM-1 (M3) [ng/ml]
IL18_M3	IL-18 (M3) [ng/ml]
MMP9_M3	MMP-9 (M3) [ng/ml]
NGAL_M4	NGAL (M4) [ng/ml] 5. doba po operacji
KIM1_M4	KIM-1 (M4) [ng/ml]
IL18_M4	IL-18 (M4) [ng/ml]
MMP9_M4	MMP-9 (M4) [ng/ml]
TIMP_M0	TIMP-1 (M0) [ng/ml]
TIMP_M2	TIMP-1 (M2) [ng/ml]
TIMP_M3	TIMP-1 (M3) [ng/ml]
WYKLUCZ	Pacjenci wykluczeni z badania (1 -> wykluczenie)
WYK_PRES	Presory - wykluczenie
WYK_ZAPP	Zap. płuc - wykluczenie
WYK_INZA	Inne zak. - wykluczenie
WYK_BRM4	Brak próbki M4
WYK_ZGON	Zgon w ciągu 30 dni od zabiegu
MMPTIMP0	=MMP9_M0/TIMP_M0
MMPTIMP2	=MMP9_M2/TIMP_M2
MMPTIMP3	=MMP9_M3/TIMP_M3
%KREA_1	=100*KREA_1/KREA_0
%EGFR_1	=100*EGFR_1/EGFR_0
%KREA_2	=100*KREA_2/KREA_0
%EGFR_2	=100*EGFR_2/EGFR_0
%KREA_3	=100*KREA_3/KREA_0
%EGFR_3	=100*EGFR_3/EGFR_0
%KREA_4	=100*KREA_4/KREA_0
%EGFR_4	=100*EGFR_4/EGFR_0
%CRP_1	=100*CRP_1/CRP_0
%CRP_2	=100*CRP_2/CRP_0
%CRP_3	=100*CRP_3/CRP_0
%CRP_4	=100*CRP_4/CRP_0
%IL6_S1	=100*IL6_S1/IL6_S0
%IL8_S1	=100*IL8_S1/IL8_S0
%TNF_S1	=100*TNF_S1/TNF_S0
%NGAL_M1	=100*NGAL_M1/NGAL_M0
%NGAL_M2	=100*NGAL_M2/NGAL_M0
%NGAL_M3	=100*NGAL_M3/NGAL_M0
%NGAL_M4	=100*NGAL_M4/NGAL_M0
%KIM1_M1	=100*KIM1_M1/KIM1_M0
%KIM1_M2	=100*KIM1_M2/KIM1_M0
%KIM1_M3	=100*KIM1_M3/KIM1_M0
%KIM1_M4	=100*KIM1_M4/KIM1_M0
%IL18_M1	=100*IL18_M1/IL18_M0
%IL18_M2	=100*IL18_M2/IL18_M0
%IL18_M3	=100*IL18_M3/IL18_M0
%IL18_M4	=100*IL18_M4/IL18_M0
%MMP9_M1	=100*MMP9_M1/MMP9_M0
%MMP9_M2	=100*MMP9_M2/MMP9_M0
%MMP9_M3	=100*MMP9_M3/MMP9_M0
%MMP9_M4	=100*MMP9_M4/MMP9_M0
%TIMP_M2	=100*TIMP_M2/TIMP_M0
%TIMP_M3	=100*TIMP_M3/TIMP_M0
%MMPTIM2	=100*MMPTIMP2/MMPTIMP0
%MMPTIM3	=100*MMPTIMP3/MMPTIMP0
DIURBLKL	=DIURBLOK/1000
LGIL6_S1	=LOG(IL6_S1)
LGIL8_S1	=LOG(IL8_S1)
LGTNF_S1	=LOG(TNF_S1)
LGNGALM1	=LOG(NGAL_M1)
LGMMP9M1	=LOG(MMP9_M1)
LGIL18M1	=LOG(IL18_M1)

## Sheet: Niewykluczeni
WYKLUCZ=0
Statystyki opisowe (aki.sta)										Test W Shapiro-Wilka (aki.sta)
						Dolny	Górny	Kwartyl
	Nważnych	Średnia	Mediana	Minimum	Maksimum	Kwartyl	Kwartyl	Rozstęp	Odch.Std		N	W	p
WIEK	48	66.4375	67.5	30	85	63	71	8	10.2145	WIEK	48	0.903433	0.000813016
MASA	48	77.75	77.5	54	106	69	85.75	16.75	12.1839	MASA	48	0.983698	0.736814
WZROST	48	165.458	167	145	183	158	172	14	8.87492	WZROST	48	0.980151	0.58501
BMI	48	28.3779	28.3647	20.1092	36.5713	25.9841	31.1078	5.12368	3.66484	BMI	48	0.990812	0.968091
CAD	39	2.48718	2	1	4	2	3	1	0.720811	CAD	39	0.832127	4.15014e-05
ESL	48	5.10302	3.1965	1.221	45.69	2.1325	5.189	3.0565	6.7805	ESL	48	0.478265	7.91372e-12
ADRENALI	48	0.00120833	0	0	0.031	0	0	0	0.00492479	ADRENALI	48	0.268755	4.3816e-14
NORADREN	48	0.0046875	0	0	0.036	0	0.007	0.007	0.00765244	NORADREN	48	0.672044	4.40066e-09
CZAS_CPB	48	89.4167	82	42	198	67.25	105	37.75	36.5949	CZAS_CPB	48	0.89569	0.000457741
CZASKLEM	48	60.875	57.5	23	167	34.75	78.75	44	29.4023	CZASKLEM	48	0.914463	0.00190696
OBJHEMOF	48	439.583	0	0	2000	0	1000	1000	618.763	OBJHEMOF	48	0.711616	2.14128e-08
ODEBRTBW	48	0.0134271	0	0	0.0727	0	0.029225	0.029225	0.0195513	ODEBRTBW	48	0.721163	3.20158e-08
ODEBRWOD	48	0.0963271	0	0	0.5682	0	0.195125	0.195125	0.145392	ODEBRWOD	48	0.712472	2.21913e-08
DIURBLOK	48	1385	1400	100	3600	825	1875	1050	759.179	DIURBLOK	48	0.951823	0.0472816
PŁYNOTRZ	48	2959.58	2925	1600	4600	2450	3475	1025	649.533	PŁYNOTRZ	48	0.986903	0.864174
PŁYNODEB	48	2745.83	2650	300	4300	2025	3575	1550	932.386	PŁYNODEB	48	0.959062	0.0925174
BILANSPŁ	48	213.75	200	-1700	2660	-387.5	675	1062.5	798.62	BILANSPŁ	48	0.982216	0.67305
ŚRPO2CPB	48	172.995	164.5	43	289	131.25	224.125	92.875	54.8825	ŚRPO2CPB	48	0.981613	0.647105
HT_0	48	40.4604	40.3	30.8	49.1	37.825	43.675	5.85	3.84651	HT_0	48	0.985637	0.81671
HTCPB_1	48	22	22	15	32	19	25	6	3.94106	HTCPB_1	48	0.97811	0.502581
HTCPB_2	46	25.9783	26.5	18	33	23.75	29	5.25	3.98045	HTCPB_2	46	0.960011	0.114752
HTCPB_3	7	25	25	20	36	20	27	7	5.65685	HTCPB_3	7	0.852864	0.130521
DELTAHCT	48	2.89583	3	-24	14	1.25	6	4.75	6.48153	DELTAHCT	48	0.727936	4.28159e-08
HBA1C	46	6.05	5.75	4.6	10.9	5.5	6.325	0.825	1.1147	HBA1C	46	0.759408	2.72478e-07
KREA_0	48	0.954792	0.91	0.61	1.95	0.795	1.0275	0.2325	0.24797	KREA_0	48	0.850845	2.28972e-05
EGFR_0	48	77.0625	80.5	33	113	64.5	90.75	26.25	17.8116	EGFR_0	48	0.96886	0.228627
KREA_1	48	1.08167	1.07	0.52	2.69	0.7725	1.28	0.5075	0.410233	KREA_1	48	0.88815	0.000266341
EGFR_1	48	70.5417	70	22	122	49.25	94	44.75	24.9177	EGFR_1	48	0.963029	0.133813
KREA_2	48	1.00604	0.95	0.5	2.33	0.7125	1.1775	0.465	0.416453	KREA_2	48	0.846507	1.75863e-05
EGFR_2	48	75.7917	81.5	21	113	56	96.5	40.5	24.7618	EGFR_2	48	0.933884	0.00950736
KREA_3	44	0.978864	0.895	0.45	2.27	0.745	1.1725	0.4275	0.382818	KREA_3	44	0.892641	0.000651485
EGFR_3	44	77.1364	84	21	119	59.5	93.75	34.25	24.2176	EGFR_3	44	0.945497	0.0374955
KREA_4	33	0.953939	0.84	0.51	1.81	0.75	1.135	0.385	0.316691	KREA_4	33	0.929328	0.0334869
EGFR_4	33	77.8182	81	28	123	59.5	96.5	37	23.2089	EGFR_4	33	0.959498	0.250169
CRP_0	48	2.50813	1.15	0.22	32.8	0.5625	2.32	1.7575	5.08934	CRP_0	48	0.409677	1.25388e-12
CRP_1	48	64.8742	60.19	16.4	153.71	45.47	85.0825	39.6125	26.8079	CRP_1	48	0.957061	0.0767998
CRP_2	48	209.727	199.415	67.41	527.29	165.062	253.62	88.5575	72.4313	CRP_2	48	0.877766	0.00012978
CRP_3	44	139.954	119.96	44.67	385.18	73.505	201.03	127.525	81.7164	CRP_3	44	0.90285	0.00133298
CRP_4	27	84.6311	75.69	13.26	208.92	46.38	114.83	68.45	51.5075	CRP_4	27	0.940244	0.123546
CKMB_0H	48	25.4583	17	10	201	14.25	21	6.75	30.7979	CKMB_0H	48	0.412597	1.3519e-12
CKMB_6H	48	55.8958	50	20	153	35.25	62.75	27.5	29.1498	CKMB_6H	48	0.841528	1.3053e-05
CKMB_9H	48	52.2708	48	16	140	34.25	64.25	30	27.5378	CKMB_9H	48	0.855584	3.06934e-05
CKMB_12H	48	49.3958	41.5	17	133	30	56.75	26.75	27.3929	CKMB_12H	48	0.849892	2.16002e-05
DOBA_AKI	15	1.46667	1	1	3	1	2	1	0.743223	DOBA_AKI	15	0.662888	0.000102397
DIUR0_2	48	711.458	650	100	2200	225	1000	775	503.841	DIUR0_2	48	0.922785	0.00373211
DIUR2_4	48	504.167	400	50	1800	200	800	600	412.16	DIUR2_4	48	0.859904	4.02669e-05
DIUR4_6	48	331.25	200	50	1200	200	400	200	252.567	DIUR4_6	48	0.799229	1.24858e-06
DIUR6_8	48	259.375	200	100	1500	150	287.5	137.5	225.421	DIUR6_8	48	0.578382	1.62016e-10
DIUR8_10	48	200	150	100	800	100	200	100	131.683	DIUR8_10	48	0.709	1.92071e-08
DIUR1012	48	261.458	150	50	1650	100	300	200	298.264	DIUR1012	48	0.624034	7.56336e-10
DIUR1214	48	239.583	200	100	1800	100	250	150	263.761	DIUR1214	48	0.488871	1.06802e-11
DIUR1416	48	179.167	150	50	800	100	200	100	133.621	DIUR1416	48	0.68692	7.85648e-09
DIUR1618	48	179.167	150	50	1200	100	200	100	172.23	DIUR1618	48	0.507244	1.81398e-11
DIUR1820	48	255.208	200	50	1400	100	287.5	187.5	253.117	DIUR1820	48	0.653559	2.19209e-09
DIUR2022	48	239.167	200	50	1100	100	200	100	254.858	DIUR2022	48	0.605451	3.98188e-10
DIUR2224	48	414.583	200	50	1600	150	575	425	418.599	DIUR2224	48	0.764901	2.27748e-07
GODZ_AKI	2	24	24	22	26				2.82843	GODZ_AKI	2
DIUR_1D	48	3774.58	3525	1800	7300	3000	4350	1350	1141.72	DIUR_1D	48	0.939729	0.015845
KREA_3M	47	0.947021	0.9	0.56	1.67	0.8	1.05	0.25	0.243613	KREA_3M	47	0.90057	0.000751021
CKD_EPI	47	77.7021	81	39	115	64	91	27	18.0493	CKD_EPI	47	0.942097	0.0214126
MDRD	47	80.7532	85.1	31.8	138.8	66.3	93.6	27.3	20.7274	MDRD	47	0.981876	0.670993
TOPEKREA	45	34.4444	37	13	66	20.5	45.5	25	13.7998	TOPEKREA	45	0.948578	0.0448826
IL6_S0	48	1.88654	1.661	0.876	6.869	1.26625	1.968	0.70175	1.03561	IL6_S0	48	0.712905	2.25966e-08
IL8_S0	48	6.42681	4.3945	1.578	35.871	2.606	6.2	3.594	7.09068	IL8_S0	48	0.615708	5.65942e-10
TNF_S0	48	2.61969	2.204	1.088	7.947	1.725	3.257	1.532	1.27432	TNF_S0	48	0.844594	1.56737e-05
IL6_S1	48	132.508	97.8235	7.166	688.854	64.4625	137.923	73.4603	124.611	IL6_S1	48	0.720496	3.11208e-08
IL8_S1	48	26.6636	17.1905	3.688	214.631	9.40925	32.5587	23.1495	32.8278	IL8_S1	48	0.565178	1.05975e-10
TNF_S1	48	4.59967	4.208	1.335	11.404	3.18225	5.3865	2.20425	2.13569	TNF_S1	48	0.925746	0.00476832
NGAL_M0	48	9555.98	4512.06	875.824	68244	2875.93	9867.93	6992	12889.7	NGAL_M0	48	0.609322	4.54355e-10
KIM1_M0	48	804.791	336.81	40.81	5910.73	122.486	992.369	869.883	1190.73	KIM1_M0	48	0.615134	5.54829e-10
IL18_M0	48	27.5804	25.064	7.456	53.281	18.092	36.4793	18.3873	11.8655	IL18_M0	48	0.970975	0.27634
MMP9_M0	46	1724.75	135.275	12.67	33655.9	50.701	747.423	696.722	5213.34	MMP9_M0	46	0.344076	4.73014e-13
NGAL_M1	48	12555.3	5552.35	660.6	78949.5	3301.01	16133	12832	15152.2	NGAL_M1	48	0.711138	2.09909e-08
KIM1_M1	48	329.224	158.635	31.274	3763.31	75.066	290.876	215.81	590.614	KIM1_M1	48	0.460982	4.89904e-12
IL18_M1	48	29.0022	26.1535	9.878	78.208	21.062	34.9413	13.8793	13.0802	IL18_M1	48	0.888959	0.00028205
MMP9_M1	48	11800.6	3926.17	79.049	190972	1364.86	10928.3	9563.48	29146	MMP9_M1	48	0.369407	4.55695e-13
NGAL_M2	48	8831.78	5806.82	727.672	39145.7	3495.27	12392.9	8897.58	8269.69	NGAL_M2	48	0.767477	2.57389e-07
KIM1_M2	48	3792.89	1198.16	57.645	23004.3	309.272	5023.98	4714.71	5466.89	KIM1_M2	48	0.702549	1.47279e-08
IL18_M2	48	28.7157	29.162	7.456	64.348	20.2138	34.941	14.7273	12.538	IL18_M2	48	0.959875	0.0997882
MMP9_M2	48	5305.33	2485.55	31.465	28800.2	864.815	7425.87	6561.06	7090.35	MMP9_M2	48	0.691545	9.44203e-09
NGAL_M3	48	13317.6	10254.5	2188.91	52175.2	6517.91	17011.1	10493.2	10323.1	NGAL_M3	48	0.816353	3.11121e-06
KIM1_M3	48	3286.16	1811.87	40.81	17049.2	575.975	5068.26	4492.28	3805.98	KIM1_M3	48	0.780803	4.91106e-07
IL18_M3	48	36.4054	27.243	9.878	147.51	15.9425	42.6928	26.7503	30.7903	IL18_M3	48	0.7478	1.03163e-07
MMP9_M3	48	9565.03	3028.65	59.225	120000	1656.62	5863.51	4206.89	22449.6	MMP9_M3	48	0.405701	1.13221e-12
NGAL_M4	48	11962.9	8105.76	1004.72	35250.1	4224.86	19647.3	15422.5	10148.6	NGAL_M4	48	0.857027	3.35906e-05
KIM1_M4	48	1528.25	246.658	31.274	25667.4	86.344	689.825	603.481	4170.29	KIM1_M4	48	0.382819	6.35053e-13
IL18_M4	48	31.6109	27.2432	9.878	92.284	16.4023	39.9775	23.5753	19.4424	IL18_M4	48	0.878634	0.000137665
MMP9_M4	48	12506	3059.55	15.942	249936	356.514	6259.73	5903.21	38589.4	MMP9_M4	48	0.325527	1.59193e-13
TIMP_M0	48	1.62807	1.00991	0.23997	5.5593	0.573985	2.614	2.04001	1.40152	TIMP_M0	48	0.844751	1.58217e-05
TIMP_M2	48	2.7869	1.9988	0.022098	12.9983	0.833295	3.91402	3.08073	2.7301	TIMP_M2	48	0.800758	1.3521e-06
TIMP_M3	48	3.73334	2.2583	0.1875	14.0237	1.2776	5.4976	4.22	3.36642	TIMP_M3	48	0.831171	7.13363e-06
MMPTIMP0	46	2097.65	150.734	5.13892	51908.5	51.4772	789.381	737.904	7802.09	MMPTIMP0	46	0.268871	8.62899e-14
MMPTIMP2	48	2642.58	1304.97	8.06919	13308.5	595.551	3033.29	2437.74	3272.37	MMPTIMP2	48	0.710309	2.02789e-08
MMPTIMP3	48	2329.27	1297.54	161.426	14059.4	711.372	1896.04	1184.67	3180.27	MMPTIMP3	48	0.61841	6.21494e-10
%KREA_1	48	112.075	108.207	70.297	172	91.694	125.356	33.6617	24.8123	%KREA_1	48	0.938925	0.0147582
%EGFR_1	48	89.8239	92.549	52	125.641	78.3333	103.602	25.2686	18.9616	%EGFR_1	48	0.959957	0.100554
%KREA_2	48	103.528	102.481	70.297	214.019	85.4622	110.695	25.2333	25.1371	%KREA_2	48	0.828101	5.9873e-06
%EGFR_2	48	96.6952	98.285	39.6226	126.087	88.3523	107.271	18.9182	18.3858	%EGFR_2	48	0.949227	0.0372539
%KREA_3	44	101.625	97.6963	72.2222	212.15	84.2729	104.276	20.0034	26.789	%KREA_3	44	0.764786	5.43086e-07
%EGFR_3	44	99.5976	102.639	39.6226	127.273	95.0307	110.486	15.4549	19.2283	%EGFR_3	44	0.906712	0.00176151
%KREA_4	33	97.8909	93.3333	71.4286	169.159	84.111	110.153	26.0416	21.6151	%KREA_4	33	0.8271	0.000110946
%EGFR_4	33	103.304	105.263	52.8302	149.091	92.0918	113.911	21.8194	19.5111	%EGFR_4	33	0.95182	0.150329
%CRP_1	48	7531.05	5409.69	185.976	28050	2887.64	11455.5	8567.9	6396.19	%CRP_1	48	0.88242	0.000178457
%CRP_2	48	24716.2	17530.5	821.707	87893.5	8578.54	36743.1	28164.5	20667.9	%CRP_2	48	0.887161	0.000248386
%CRP_3	44	18290.6	8878.9	464.613	97358.1	3871.35	24701.8	20830.5	21372	%CRP_3	44	0.752676	3.15295e-07
%CRP_4	27	10310.5	6027.27	544.939	37082.5	3612.23	13865	10252.8	9973.68	%CRP_4	27	0.807898	0.000188132
%IL6_S1	48	7994.07	5414.71	514.429	41472.2	3192.08	9173.04	5980.96	7818.86	%IL6_S1	48	0.732504	5.22219e-08
%IL8_S1	48	473.034	438.222	120.45	1377.97	230.351	605.82	375.469	299.856	%IL8_S1	48	0.87122	8.37324e-05
%TNF_S1	48	182.234	167.25	100	345.885	138.094	214.269	76.1751	58.0064	%TNF_S1	48	0.931205	0.00755504
%NGAL_M1	48	193.902	115.755	16.3676	1176.32	79.1584	201.227	122.069	235.153	%NGAL_M1	48	0.606741	4.16059e-10
%NGAL_M2	48	170.189	109.933	5.08558	1270.04	65.4806	173.784	108.303	206.459	%NGAL_M2	48	0.615142	5.54983e-10
%NGAL_M3	48	305.209	205.929	18.3854	2042.34	95.4444	326.606	231.161	378.246	%NGAL_M3	48	0.641664	1.41796e-09
%NGAL_M4	48	243.669	185.584	7.38487	1268.22	59.3652	311.245	251.88	257.094	%NGAL_M4	48	0.770787	3.01542e-07
%KIM1_M1	48	85.8331	59.649	2.95821	639.387	18.2909	98.5649	80.274	114.312	%KIM1_M1	48	0.634108	1.08047e-09
%KIM1_M2	48	1557.05	284.082	6.44466	17415.3	113.471	1215.63	1102.16	3527.48	%KIM1_M2	48	0.463892	5.30702e-12
%KIM1_M3	48	1861.82	437.885	13.2074	27276.1	165.102	943.252	778.15	4603.69	%KIM1_M3	48	0.417895	1.5508e-12
%KIM1_M4	48	295.948	100	1.73452	2729.77	28.1182	242.007	213.888	511.981	%KIM1_M4	48	0.599298	3.23429e-10
%IL18_M1	48	122.425	100	37.4073	460.923	82.5036	122.023	39.5191	81.203	%IL18_M1	48	0.654244	2.2484e-09
%IL18_M2	48	115.388	100	28.5472	308.2	75.4848	137.415	61.93	54.3753	%IL18_M2	48	0.897687	0.000529906
%IL18_M3	48	132.403	112.531	33.7316	432.42	78.2673	153.125	74.8581	82.5494	%IL18_M3	48	0.829348	6.42747e-06
%IL18_M4	48	129.842	100	26.7031	797.753	79.5783	138.321	58.7426	114.68	%IL18_M4	48	0.551092	6.8025e-11
%MMP9_M1	46	6876.54	1213.86	6.43411	88492.3	557.012	4226.14	3669.13	15218.1	%MMP9_M1	46	0.480734	1.54363e-11
%MMP9_M2	46	4233.34	1285.47	2.55186	32365.9	247.247	6188.3	5941.05	6521.03	%MMP9_M2	46	0.682845	1.09625e-08
%MMP9_M3	46	5107.79	2558.11	1.87304	46175.9	389.814	5360.23	4970.42	8346.52	%MMP9_M3	46	0.618699	1.06888e-09
%MMP9_M4	46	28571.7	839.352	0.813973	1.07416e+06	110.01	3090.04	2980.03	158214	%MMP9_M4	46	0.169434	1.0938e-14
%TIMP_M2	48	258.749	144.5	4.59208	1726.46	92.9523	262.891	169.938	318.279	%TIMP_M2	48	0.666282	3.53189e-09
%TIMP_M3	48	397.389	198.641	34.1412	2089.23	88.4709	476.788	388.317	480.725	%TIMP_M3	48	0.724045	3.62113e-08
%MMPTIM2	46	2154.74	859.37	2.02431	17917.1	140.575	2019.08	1878.51	3494.65	%MMPTIM2	46	0.628312	1.48914e-09
%MMPTIM3	46	1790.2	810.377	2.88565	12100.7	173.132	1954.57	1781.44	2549.42	%MMPTIM3	46	0.702914	2.41628e-08
PŁEĆ: Płeć (aki.sta)
		Skumul.
	Liczność	Liczność	Procent
K	18	18	37.5
M	30	48	62.5
CAD: CAD (aki.sta)
		Skumul.
	Liczność	Liczność	Procent
1.00000	2	2	5.12821
2.00000	19	21	48.7179
3.00000	15	36	38.4615
4.00000	3	39	7.69231
HA: HA (aki.sta)
		Skumul.
	Liczność	Liczność	Procent
0.00000	10	10	20.8333
1.00000	38	48	79.1667
DM: DM (aki.sta)
		Skumul.
	Liczność	Liczność	Procent
0.00000	36	36	75
1.00000	12	48	25
PCHNPRZE: PChN (przedoperacyjne) (aki.sta)
		Skumul.
	Liczność	Liczność	Procent
0.00000	40	40	83.3333
1.00000	8	48	16.6667
STADPCHN: Stadium PChN (aki.sta)
		Skumul.
	Liczność	Liczność	Procent
0.00000	40	40	83.3333
3a	5	45	10.4167
3b	3	48	6.25
DYSLIPID: Dyslipidemia (aki.sta)
		Skumul.
	Liczność	Liczność	Procent
0.00000	36	36	75
1.00000	12	48	25
TYLKCABG: Tylko CABG (aki.sta)
		Skumul.
	Liczność	Liczność	Procent
0.00000	28	28	58.3333
1.00000	20	48	41.6667
TYLKZAST: Tylko zastawka (aki.sta)
		Skumul.
	Liczność	Liczność	Procent
0.00000	34	34	70.8333
1.00000	14	48	29.1667
CABGZAST: CABG + zastawka (aki.sta)
		Skumul.
	Liczność	Liczność	Procent
0.00000	42	42	87.5
1.00000	6	48	12.5
INNE: Inne (aki.sta)
		Skumul.
	Liczność	Liczność	Procent
0.00000	40	40	83.3333
1.00000	8	48	16.6667
PRESORY: Presory 0/1 (aki.sta)
		Skumul.
	Liczność	Liczność	Procent
0.00000	23	23	47.9167
1.00000	25	48	52.0833
DIUR_05: Diureza < 0,5 ml / kg / h przez 6 h (0 / 1)
		Skumul.
	Liczność	Liczność	Procent
0.00000	46	46	95.8333
1.00000	2	48	4.16667
AKIKDIGO: AKI wg KDIGO (aki.sta)
		Skumul.
	Liczność	Liczność	Procent
0.00000	33	33	68.75
1.00000	15	48	31.25
AKIRIFLE: AKI wg RIFLE (aki.sta)
		Skumul.
	Liczność	Liczność	Procent
0.00000	40	40	83.3333
1.00000	8	48	16.6667
AKI_AKIN: AKI wg AKIN (aki.sta)
		Skumul.
	Liczność	Liczność	Procent
0.00000	33	33	68.75
1.00000	15	48	31.25
GRUPA: Grupa (aki.sta)
		Skumul.
	Liczność	Liczność	Procent
Kontrola	30	30	62.5
Hemofilt	18	48	37.5
PCHNNOWE: Pooperacyjne PChN (nowe) (aki.sta)
		Skumul.
	Liczność	Liczność	Procent
0.00000	36	36	92.3077
1.00000	3	39	7.69231
STAPCHNN: Stadium PChN nowe (aki.sta)
		Skumul.
	Liczność	Liczność	Procent
3a	2	2	66.6667
3b	1	3	33.3333
POGORPO: Pooperacyjne pogorszenie funkcji nerek (aki.sta)
		Skumul.
	Liczność	Liczność	Procent
0.00000	44	44	91.6667
1.00000	4	48	8.33333
										p
Zmienna	Test U Manna-Whitneya (AKI.STA) Względem zmiennej: AKIKDIGO Zaznaczone wyniki są istotne z p <.05000 Warunek uwzględniania: WYKLUCZ=0											Zmienna	AKIKDIGO=0.000 Statystyki opisowe (AKI.STA) Warunek uwzględniania: WYKLUCZ=0										Zmienna	AKIKDIGO=1.000 Statystyki opisowe (AKI.STA) Warunek uwzględniania: WYKLUCZ=0
	Sum.rang	Sum.rang	U	Z	p	Z	p	N ważn.	N ważn.	2*1str.			Nważnych	Średnia	Mediana	Minimum	Maksimum	Dolny	Górny	Kwartyl.	Odch.std			Nważnych	Średnia	Mediana	Minimum	Maksimum	Dolny	Górny	Kwartyl.	Odch.std
WIEK	698.5	477.5	137.5	-2.44671	0.0144172	-2.4505	0.0142661	33	15	0.0132318		WIEK	33	64.1212	66	30	82	61	70	9	10.6412		WIEK	15	71.5333	70	59	85	67	79	12	7.14009
MASA	870	306	186	1.36793	0.171334	1.3689	0.171031	33	15	0.176823		MASA	33	79.2727	80	54	106	70	87	17	12.4531		MASA	15	74.4	73	58	101	64	81	17	11.2428
WZROST	882	294	174	1.63485	0.102082	1.63819	0.101384	33	15	0.10494		WZROST	33	166.758	168	145	183	162	172	10	8.94438		WZROST	15	162.6	165	147	179	157	167	10	8.2963
BMI	812	364	244	0.0778499	0.937948	0.077852	0.937946	33	15	0.947409		BMI	33	28.5038	28.3848	20.1092	36.5713	25.9701	31.0979	5.12778	3.8925		BMI	15	28.1009	28.3447	22.4996	32.8614	26.079	31.1111	5.03214	3.21534
CAD	496	284	145	-0.715012	0.474602	-0.786046	0.431841	26	13	0.488888		CAD	26	2.42308	2	1	4	2	3	1	0.757526		CAD	13	2.61538	3	2	4	2	3	1	0.650444
ESL	799	377	238	-0.211307	0.832648	-0.211313	0.832643	33	15	0.843118		ESL	33	5.21776	3.279	1.221	45.69	2.109	4.916	2.807	7.68266		ESL	15	4.8506	2.74	1.85	17.66	2.203	5.416	3.213	4.39721
ADRENALI	790.5	385.5	229.5	-0.400371	0.688884	-0.835277	0.403563	33	15	0.692111		ADRENALI	33	0.000606061	0	0	0.01	0	0	0	0.00242306		ADRENALI	15	0.00253333	0	0	0.031	0	0	0	0.00807878
NORADREN	839.5	336.5	216.5	0.689528	0.490492	0.752705	0.451628	33	15	0.494738		NORADREN	33	0.00545455	0	0	0.036	0	0.007	0.007	0.0086714		NORADREN	15	0.003	0	0	0.015	0	0.005	0.005	0.00450397
CZAS_CPB	808	368	247	-0.0111214	0.991127	-0.0111272	0.991122	33	15	1		CZAS_CPB	33	90.8182	82	44	198	68	105	37	39.7142		CZAS_CPB	15	86.3333	85	42	146	58	105	47	29.5965
CZASKLEM	808	368	247	-0.0111214	0.991127	-0.0111256	0.991123	33	15	1		CZASKLEM	33	61.8788	56	23	167	37	79	42	32.2323		CZASKLEM	15	58.6667	60	25	95	33	78	45	22.8025
OBJHEMOF	731	445	170	-1.72382	0.0847415	-1.98662	0.0469657	33	15	0.0868536		OBJHEMOF	33	324.242	0	0	1500	0	1000	1000	551.152		OBJHEMOF	15	693.333	600	0	2000	0	1500	1500	700.476
ODEBRTBW	725	451	164	-1.85728	0.0632728	-2.13604	0.0326773	33	15	0.0644298		ODEBRTBW	33	0.00910909	0	0	0.0434	0	0.0272	0.0272	0.0153986		ODEBRTBW	15	0.0229267	0.0188	0	0.0727	0	0.0439	0.0439	0.0245084
ODEBRWOD	722	454	161	-1.924	0.0543549	-2.21278	0.0269136	33	15	0.0551122		ODEBRWOD	33	0.0611333	0	0	0.3367	0	0.1593	0.1593	0.105221		ODEBRWOD	15	0.173753	0.1466	0	0.5682	0	0.3409	0.3409	0.19057
DIURBLOK	930	246	126	2.7025	0.00688231	2.70824	0.00676442	33	15	0.00613467		DIURBLOK	33	1581.21	1600	100	3600	1200	1900	700	729.314		DIURBLOK	15	953.333	800	150	2250	300	1500	1200	654.781
PŁYNOTRZ	701.5	474.5	140.5	-2.37998	0.017314	-2.38458	0.0170991	33	15	0.0161048		PŁYNOTRZ	33	2798.48	2800	1600	4000	2400	3300	900	590.9		PŁYNOTRZ	15	3314	3500	2200	4600	2800	3850	1050	650.009
PŁYNODEB	850.5	325.5	205.5	0.934199	0.350202	0.935469	0.349547	33	15	0.354204		PŁYNODEB	33	2842.42	2800	1300	4300	2200	3700	1500	888.83		PŁYNODEB	15	2533.33	2400	300	3800	1700	3500	1800	1020.97
BILANSPŁ	658	518	97	-3.34755	0.0008154	-3.35046	0.000806878	33	15	0.000536623		BILANSPŁ	33	-43.9394	-100	-1700	1200	-400	500	900	693.217		BILANSPŁ	15	780.667	700	-500	2660	300	1200	900	736.133
ŚRPO2CPB	733.5	442.5	172.5	-1.66821	0.0952746	-1.66848	0.0952207	33	15	0.0955627		ŚRPO2CPB	33	163.614	156.5	43	257.5	130.5	203	72.5	52.5783		ŚRPO2CPB	15	193.633	200.5	90.5	289	159	232	73	55.9411
HT_0	947	229	109	3.08063	0.0020658	3.08138	0.00206058	33	15	0.00159045		HT_0	33	41.5909	40.9	35.1	49.1	38.6	44.1	5.5	3.54254		HT_0	15	37.9733	37.8	30.8	43.7	35.5	40.6	5.1	3.36844
HTCPB_1	919.5	256.5	136.5	2.46895	0.0135514	2.47981	0.0131457	33	15	0.0123778		HTCPB_1	33	22.9394	23	15	32	19	25	6	4.12265		HTCPB_1	15	19.9333	20	15	24	19	22	3	2.57645
HTCPB_2	870.5	210.5	105.5	2.82892	0.00467079	2.8406	0.00450321	32	14	0.00379037		HTCPB_2	32	27.125	27.5	18	33	25.5	29.5	4	3.48962		HTCPB_2	14	23.3571	23.5	18	30	21	27	6	3.89491
HTCPB_3	14.5	13.5	3.5	0.883883	0.37676	0.891883	0.372457	3	4	0.4		HTCPB_3	3	27.6667	27	20	36	20	36	16	8.02081		HTCPB_3	4	23	23	20	26	20.5	25.5	5	2.94392
DELTAHCT	820	356	236	0.255793	0.798111	0.256995	0.797183	33	15	0.808854		DELTAHCT	33	3.36364	3	-24	14	2	5	3	6.04058		DELTAHCT	15	1.86667	3	-22	9	1	6	5	7.48204
HBA1C	706	375	178	-1.09815	0.272141	-1.10131	0.270763	32	14	0.281042		HBA1C	32	6.00938	5.6	4.6	10.9	5.5	6.05	0.55	1.19902		HBA1C	14	6.14286	5.85	5	8.6	5.6	6.7	1.1	0.927125
KREA_0	696.5	479.5	135.5	-2.4912	0.0127319	-2.49235	0.0126907	33	15	0.0115718		KREA_0	33	0.888485	0.88	0.62	1.37	0.78	0.99	0.21	0.156247		KREA_0	15	1.10067	1.03	0.61	1.95	0.9	1.28	0.38	0.34273
EGFR_0	975	201	81	3.70343	0.000212739	3.70494	0.000211477	33	15	0.000103025		EGFR_0	33	83.7576	85	50	113	78	93	15	13.7478		EGFR_0	15	62.3333	62	33	92	53	75	22	17.1742
KREA_1	622	554	61	-4.14829	3.35058e-05	-4.14975	3.32922e-05	33	15	8.76122e-06		KREA_1	33	0.910909	0.82	0.52	1.43	0.75	1.08	0.33	0.218894		KREA_1	15	1.45733	1.47	0.57	2.69	1.12	1.69	0.57	0.485305
EGFR_1	999	177	57	4.23726	2.26329e-05	4.24083	2.22759e-05	33	15	5.00872e-06		EGFR_1	33	81.1515	78	47	122	70	96	26	18.1541		EGFR_1	15	47.2	36	22	94	34	68	34	21.9551
KREA_2	638	538	77	-3.7924	0.000149225	-3.79333	0.000148669	33	15	6.54514e-05		KREA_2	33	0.837273	0.79	0.5	1.42	0.67	0.99	0.32	0.207579		KREA_2	15	1.37733	1.28	0.52	2.33	0.97	1.69	0.72	0.518562
EGFR_2	1003	173	53	4.32623	1.51729e-05	4.32752	1.50842e-05	33	15	2.78901e-06		EGFR_2	33	87.0606	89	48	113	78	99	21	16.5623		EGFR_2	15	51	50	21	97	33	60	27	21.7617
KREA_3	556.5	433.5	60.5	-3.62703	0.000286746	-3.62844	0.000285189	31	13	0.000124699		KREA_3	31	0.824194	0.81	0.49	1.39	0.68	0.93	0.25	0.19677		KREA_3	13	1.34769	1.37	0.45	2.27	1.08	1.48	0.4	0.468155
EGFR_3	865	125	34	4.3087	1.64263e-05	4.31053	1.62915e-05	31	13	2.13223e-06		EGFR_3	31	88.4839	89	49	119	81	100	19	14.7871		EGFR_3	13	50.0769	48	21	102	36	59	23	20.7142
KREA_4	302.5	258.5	71.5	-2.03961	0.0413899	-2.04012	0.0413389	21	12	0.0400962		KREA_4	21	0.859048	0.78	0.55	1.35	0.7	1.08	0.38	0.233921		KREA_4	12	1.12	1.035	0.51	1.81	0.85	1.38	0.53	0.380789
EGFR_4	440	121	43	3.1062	0.00189527	3.10828	0.00188199	21	12	0.00130416		EGFR_4	21	87.7619	93	51	123	75	99	24	17.9942		EGFR_4	12	60.4167	59.5	28	97	41	78.5	37.5	21.4284
CRP_0	899	277	157	2.01298	0.044118	2.01336	0.0440778	33	15	0.0444236		CRP_0	33	3.24909	1.48	0.22	32.8	0.6	2.71	2.11	6.01289		CRP_0	15	0.878	0.72	0.35	1.79	0.56	1.15	0.59	0.416794
CRP_1	775	401	214	-0.745135	0.456191	-0.745135	0.456191	33	15	0.467216		CRP_1	33	63.597	58.89	16.4	153.71	43.94	82.48	38.54	29.1629		CRP_1	15	67.684	62.14	32.52	103.23	52.62	85.95	33.33	21.3638
CRP_2	760	416	199	-1.07878	0.280688	-1.07878	0.280688	33	15	0.289192		CRP_2	33	206.745	193.38	67.41	527.29	158.59	256.9	98.31	80.5679		CRP_2	15	216.288	206.87	133.55	311.46	193.97	237.66	43.69	52.0429
CRP_3	702	288	197	0.115756	0.907846	0.115756	0.907846	31	13	0.919113		CRP_3	31	139.727	110.52	45.84	301.81	73.14	206.65	133.51	79.6126		CRP_3	13	140.493	133.43	44.67	385.18	80.24	171.83	91.59	89.9005
CRP_4	262	116	72	-0.212398	0.831797	-0.212398	0.831797	19	8	0.855653		CRP_4	19	86.5584	75.69	13.26	208.92	41.13	131.63	90.5	57.0654		CRP_4	8	80.0537	71.23	22.77	137.75	56.225	112.5	56.275	38.0303
CKMB_0H	724.5	451.5	163.5	-1.8684	0.0617076	-1.87595	0.0606634	33	15	0.0611925		CKMB_0H	33	21.7273	17	10	108	14	20	6	19.494		CKMB_0H	15	33.6667	20	13	201	15	28	13	47.0177
CKMB_6H	725	451	164	-1.85728	0.0632728	-1.85818	0.0631438	33	15	0.0644298		CKMB_6H	33	51.5758	44	20	147	33	61	28	27.4853		CKMB_6H	15	65.4	60	33	153	45	75	30	31.3865
CKMB_9H	744	432	183	-1.43466	0.151384	-1.43505	0.151273	33	15	0.156175		CKMB_9H	33	49.0909	45	16	137	30	55	25	26.8972		CKMB_9H	15	59.2667	50	32	140	36	76	40	28.5644
CKMB_12H	749	427	188	-1.32345	0.185687	-1.32392	0.185532	33	15	0.191649		CKMB_12H	33	46.3939	39	17	117	28	54	26	26.0959		CKMB_12H	15	56	48	27	133	31	71	40	29.9094
DOBA_AKI			0	0	1	0		0	15			DOBA_AKI	0										DOBA_AKI	15	1.46667	1	1	3	1	2	1	0.743223
DIUR0_2	900.5	275.5	155.5	2.04634	0.0407237	2.05602	0.0397818	33	15	0.0397564		DIUR0_2	33	812.121	800	100	2200	400	1000	600	522.618		DIUR0_2	15	490	300	100	1300	200	800	600	389.23
DIUR2_4	828	348	228	0.433735	0.664481	0.436949	0.662149	33	15	0.675933		DIUR2_4	33	486.364	400	100	1800	200	800	600	364.279		DIUR2_4	15	543.333	300	50	1500	100	1100	1000	514.388
DIUR4_6	868	308	188	1.32345	0.185687	1.37037	0.170573	33	15	0.191649		DIUR4_6	33	368.182	200	100	1200	200	400	200	280.574		DIUR4_6	15	250	200	50	500	100	400	300	154.689
DIUR6_8	860.5	315.5	195.5	1.15663	0.247426	1.21327	0.225029	33	15	0.250517		DIUR6_8	33	283.333	200	100	1500	200	300	100	257.896		DIUR6_8	15	206.667	200	100	500	100	250	150	119.323
DIUR8_10	824	352	232	0.344764	0.730272	0.355551	0.722177	33	15	0.741451		DIUR8_10	33	193.939	150	100	400	100	200	100	102.894		DIUR8_10	15	213.333	150	100	800	100	250	150	183.679
DIUR1012	797.5	378.5	236.5	-0.244671	0.806711	-0.251191	0.801667	33	15	0.808854		DIUR1012	33	234.848	150	50	1650	100	300	200	281.037		DIUR1012	15	320	150	50	1200	100	600	500	335.836
DIUR1214	801.5	374.5	240.5	-0.1557	0.87627	-0.159881	0.872975	33	15	0.877674		DIUR1214	33	215.152	150	100	700	100	250	150	144.96		DIUR1214	15	293.333	200	100	1800	100	250	150	425.469
DIUR1416	756	420	195	-1.16775	0.242909	-1.22625	0.220106	33	15	0.250517		DIUR1416	33	169.697	100	50	800	100	200	100	138.598		DIUR1416	15	200	200	100	550	100	300	200	123.924
DIUR1618	874	302	182	1.45691	0.145144	1.53086	0.125806	33	15	0.149706		DIUR1618	33	196.97	150	50	1200	100	200	100	197.618		DIUR1618	15	140	100	50	400	100	200	100	89.0425
DIUR1820	778	398	217	-0.678406	0.497515	-0.693181	0.488197	33	15	0.50881		DIUR1820	33	206.061	200	50	600	100	200	100	129.758		DIUR1820	15	363.333	200	50	1400	100	500	400	397.971
DIUR2022	831	345	225	0.500464	0.616749	0.512409	0.608365	33	15	0.628291		DIUR2022	33	272.727	200	50	1100	100	200	100	297.671		DIUR2022	15	165.333	200	50	300	100	200	100	83.8252
DIUR2224	843	333	213	0.767378	0.442858	0.778333	0.436373	33	15	0.453772		DIUR2224	33	450.606	200	50	1400	170	600	430	429.148		DIUR2224	15	335.333	200	50	1600	130	300	170	396.878
GODZ_AKI			0	0	1	0		0	2			GODZ_AKI	0										GODZ_AKI	2	24	24	22	26	22	26	4	2.82843
DIUR_1D	888	288	168	1.7683	0.0770109	1.76927	0.0768505	33	15	0.0787821		DIUR_1D	33	3890	3850	1800	6850	3300	4450	1150	1044.67		DIUR_1D	15	3520.67	3200	2050	7300	2650	3900	1250	1334.61
KREA_3M	706	422	178	-1.41495	0.157084	-1.4156	0.156892	32	15	0.162179		KREA_3M	32	0.912188	0.89	0.56	1.62	0.78	1.02	0.24	0.215717		KREA_3M	15	1.02133	0.99	0.63	1.67	0.85	1.08	0.23	0.288565
CKD_EPI	881.5	246.5	126.5	2.59027	0.00959047	2.59297	0.00951551	32	15	0.00850021		CKD_EPI	32	82.6875	88	41	115	72.5	93.5	21	15.3506		CKD_EPI	15	67.0667	59	39	92	49	90	41	19.252
MDRD	860	268	148	2.0996	0.0357645	2.09966	0.0357592	32	15	0.0357357		MDRD	32	85.8375	85.95	44.3	138.8	71.95	94.85	22.9	18.2158		MDRD	15	69.9067	60.9	31.8	100.1	52	92.8	40.8	22.1756
TOPEKREA	794.5	240.5	135.5	1.99813	0.0457031	2.00077	0.0454179	31	14	0.0447687		TOPEKREA	31	37.4516	38	15	66	24	46	22	13.0992		TOPEKREA	14	27.7857	24	13	52	17	39	22	13.3887
IL6_S0	745.5	430.5	184.5	-1.4013	0.161126	-1.41504	0.157059	33	15	0.162849		IL6_S0	33	1.82664	1.661	0.876	6.869	1.13	1.934	0.804	1.10144		IL6_S0	15	2.01833	1.661	1.13	4.104	1.661	1.968	0.307	0.894667
IL8_S0	742.5	433.5	181.5	-1.46803	0.142098	-1.46986	0.1416	33	15	0.143439		IL8_S0	33	6.63285	3.278	1.578	35.871	2.473	6.2	3.727	8.24178		IL8_S0	15	5.97353	5.016	2.606	14.853	3.631	6.482	2.851	3.63424
TNF_S0	696	480	135	-2.50232	0.0123388	-2.51112	0.0120352	33	15	0.0115718		TNF_S0	33	2.32409	2.134	1.21	4.833	1.592	2.704	1.112	0.955286		TNF_S0	15	3.27	2.704	1.088	7.947	2.416	4.221	1.805	1.64521
IL6_S1	685	491	124	-2.74699	0.00601485	-2.74699	0.00601485	33	15	0.00528947		IL6_S1	33	98.0818	86.616	7.166	360.204	57.361	115.844	58.483	75.544		IL6_S1	15	208.244	128.577	52.553	688.854	95.526	255.197	159.671	173.625
IL8_S1	701.5	474.5	140.5	-2.37998	0.017314	-2.38024	0.0173019	33	15	0.0161048		IL8_S1	33	24.4552	12.092	3.688	214.631	8.735	22.273	13.538	37.8073		IL8_S1	15	31.5221	31.02	9.231	66.101	17.888	41.658	23.77	17.7174
TNF_S1	672.5	503.5	111.5	-3.02502	0.00248633	-3.02831	0.00245942	33	15	0.00188482		TNF_S1	33	3.91361	3.9	1.335	7.733	2.704	4.519	1.815	1.46432		TNF_S1	15	6.109	6.43	1.335	11.404	4.497	7.079	2.582	2.61938
NGAL_M0	762	414	201	-1.03429	0.301001	-1.03429	0.301001	33	15	0.309928		NGAL_M0	33	8643.21	4001.7	875.824	68244	2857.19	9399.75	6542.56	12858		NGAL_M0	15	11564.1	6711.59	1708.88	46619.6	2932.14	14609.5	11677.4	13175.6
KIM1_M0	809	367	247	0.0111214	0.991127	0.0111226	0.991126	33	15	1		KIM1_M0	33	797.244	329.016	40.81	5910.73	122.486	896.754	774.268	1184.99		KIM1_M0	15	821.395	456.538	51.252	4977.97	128.396	1024.24	895.844	1244.92
IL18_M0	924.5	251.5	131.5	2.58017	0.00987567	2.58529	0.00973001	33	15	0.00878421		IL18_M0	33	30.5169	31.05	9.878	50.778	23.532	37.616	14.084	10.3485		IL18_M0	15	21.1201	19.931	7.456	53.281	9.878	25.064	15.186	12.7605
MMP9_M0	729	352	201	-0.549074	0.582955	-0.549158	0.582897	32	14	0.595309		MMP9_M0	32	1015.38	118.262	12.67	8834.37	51.9175	577.3	525.383	2193.16		MMP9_M0	14	3346.18	303.594	12.67	33655.9	49.84	2199.54	2149.7	8862.33
NGAL_M1	698	478	137	-2.45783	0.0139784	-2.4579	0.0139758	33	15	0.0132318		NGAL_M1	33	8654.24	4261.32	660.6	43577.4	2868.19	9138.28	6270.09	9879.92		NGAL_M1	15	21137.6	13231.8	2426.77	78949.5	4914.81	34148.3	29233.5	20805.3
KIM1_M1	800	376	239	-0.189064	0.850043	-0.189156	0.84997	33	15	0.860363		KIM1_M1	33	350.605	173.754	40.81	3763.31	75.066	227.928	152.862	693.173		KIM1_M1	15	282.184	143.516	31.274	861.184	74.486	520.968	446.482	263.335
IL18_M1	832.5	343.5	223.5	0.533828	0.593461	0.535546	0.592273	33	15	0.597336		IL18_M1	33	29.1911	27.243	12.478	78.208	23.532	34.941	11.409	12.6984		IL18_M1	15	28.5867	25.064	9.878	57.514	15.226	41.948	26.722	14.3369
MMP9_M1	718	458	157	-2.01298	0.044118	-2.01298	0.044118	33	15	0.0444236		MMP9_M1	33	5501.66	3499.39	79.049	33948.5	1274.58	8656	7381.42	6616.18		MMP9_M1	15	25658.4	9661.94	577.366	190972	1485.62	14451.8	12966.2	49523
NGAL_M2	775	401	214	-0.745135	0.456191	-0.745135	0.456191	33	15	0.467216		NGAL_M2	33	7990.15	5320.89	727.672	39145.7	3929.47	8267.78	4338.31	7592.82		NGAL_M2	15	10683.4	9578.05	1914.83	37567.2	3373.88	14203.8	10829.9	9616.19
KIM1_M2	794	382	233	-0.322521	0.747058	-0.322547	0.747038	33	15	0.758143		KIM1_M2	33	3857.06	1144.18	57.645	23004.3	290.876	2988.61	2697.73	5971.29		KIM1_M2	15	3651.71	1252.13	64.244	12914.7	475.854	6942.59	6466.74	4336.29
IL18_M2	911.5	264.5	144.5	2.29101	0.0219634	2.29425	0.0217767	33	15	0.0207538		IL18_M2	33	31.5587	29.162	9.878	64.348	23.532	37.616	14.084	12.8823		IL18_M2	15	22.4609	25.064	7.456	36.992	15.226	31.05	15.824	9.35157
MMP9_M2	838	338	218	0.656163	0.511719	0.656163	0.511719	33	15	0.523084		MMP9_M2	33	5131.91	3318.66	62.332	28158.9	965.042	7510.38	6545.34	6283.87		MMP9_M2	15	5686.86	2171.8	31.465	28800.2	858.85	4443.78	3584.93	8848.23
NGAL_M3	830	346	226	0.478221	0.632493	0.478221	0.632493	33	15	0.644017		NGAL_M3	33	12892.5	10345.2	3339.12	34540.8	7470.4	16612.2	9141.76	8395.04		NGAL_M3	15	14252.7	8033.12	2188.91	52175.2	4832.59	17144.1	12311.5	13975.3
KIM1_M3	866	310	190	1.27896	0.200911	1.279	0.200899	33	15	0.207347		KIM1_M3	33	3959.77	2925.66	87.124	17049.2	475.854	5663.53	5187.68	4320.16		KIM1_M3	15	1804.24	916	40.81	5040.44	730.552	3291.71	2561.16	1596.03
IL18_M3	976.5	199.5	79.5	3.73679	0.000186413	3.74483	0.000180546	33	15	8.22995e-05		IL18_M3	33	44.6273	34.941	9.878	147.51	24.12	51.186	27.066	33.6775		IL18_M3	15	18.3173	18.092	9.878	37.616	9.878	23.532	13.654	8.96812
MMP9_M3	853	323	203	0.989806	0.32227	0.989806	0.32227	33	15	0.3316		MMP9_M3	33	11022.1	3079.21	428.816	120000	2020.62	5506.7	3486.08	26015		MMP9_M3	15	6359.54	2660.39	59.225	44945.8	759.19	6445.67	5686.48	11358.4
NGAL_M4	789	387	228	-0.433735	0.664481	-0.433735	0.664481	33	15	0.675933		NGAL_M4	33	11206.3	7879.3	2144.6	35250.1	4279.17	15338.2	11059.1	9557.22		NGAL_M4	15	13627.2	10087.3	1004.72	34746.2	4206.75	23898.6	19691.8	11518.2
KIM1_M4	858	318	198	1.10102	0.270889	1.10168	0.270603	33	15	0.279174		KIM1_M4	33	1640.05	303.892	45.799	25667.4	105.156	744.952	639.796	4657.11		KIM1_M4	15	1282.29	122.486	31.274	10482.6	86.344	520.968	434.624	2952.42
IL18_M4	913.5	262.5	142.5	2.3355	0.0195181	2.33969	0.0193003	33	15	0.0183038		IL18_M4	33	33.7049	31.05	9.878	78.208	25.064	41.948	16.884	16.3343		IL18_M4	15	27.0041	19.931	9.878	92.284	12.478	25.064	12.586	25.022
MMP9_M4	775	401	214	-0.745135	0.456191	-0.745135	0.456191	33	15	0.467216		MMP9_M4	33	6820.21	2243.47	15.942	100077	430.198	4843.41	4413.21	17479.4		MMP9_M4	15	25014.7	3447.18	16.748	249936	203.066	13090.9	12887.8	63695.1
TIMP_M0	835	341	221	0.589435	0.55557	0.589435	0.55557	33	15	0.567077		TIMP_M0	33	1.68645	1.0598	0.26676	5.5593	0.66973	2.6635	1.99377	1.45873		TIMP_M0	15	1.49964	0.84198	0.23997	4.7588	0.54269	2.4655	1.92281	1.30569
TIMP_M2	822	354	234	0.300278	0.763965	0.300278	0.763965	33	15	0.774945		TIMP_M2	33	2.99753	2.0504	0.022098	12.9983	0.93778	3.3596	2.42182	3.08858		TIMP_M2	15	2.3235	1.7114	0.25454	5.364	0.7831	3.9189	3.1358	1.69812
TIMP_M3	929	247	127	2.68026	0.00735686	2.68026	0.00735686	33	15	0.0066		TIMP_M3	33	4.46423	3.2985	0.53622	14.0237	1.6765	5.9203	4.2438	3.499		TIMP_M3	15	2.12539	1.6129	0.1875	10.0843	0.54625	2.257	1.71075	2.45613
MMPTIMP0	720	361	192	-0.763928	0.44491	-0.763928	0.44491	32	14	0.456607		MMPTIMP0	32	871.985	135.237	6.6839	9202.37	53.3831	668.594	615.211	1966.93		MMPTIMP0	14	4899.18	347.886	5.13892	51908.5	47.9418	992.283	944.341	13760
MMPTIMP2	827	349	229	0.411492	0.680712	0.411492	0.680712	33	15	0.692111		MMPTIMP2	33	2469.87	1445.11	159.596	13308.5	638.562	2851.65	2213.09	2802.24		MMPTIMP2	15	3022.55	1105.69	8.06919	13202.4	523.62	3093.83	2570.21	4216.15
MMPTIMP3	746	430	185	-1.39018	0.164476	-1.39018	0.164476	33	15	0.169731		MMPTIMP3	33	2001.67	1139.65	239.37	12077.4	548.21	1519.88	971.675	2752.41		MMPTIMP3	15	3050.01	1497.9	161.426	14059.4	976.506	2374.85	1398.35	3978.56
%KREA_1	652	524	91	-3.481	0.000499607	-3.481	0.000499607	33	15	0.000297489		%KREA_1	33	102.322	105.941	70.297	137.037	86.747	112.037	25.29	15.8115		%KREA_1	15	133.532	140.952	87.5	172	100	157.944	57.9439	27.8901
%EGFR_1	957.5	218.5	98.5	3.31418	0.000919221	3.31427	0.000918926	33	15	0.000590203		%EGFR_1	33	96.7161	97	68.2927	125.641	88.4058	105.263	16.8574	13.1213		%EGFR_1	15	74.6608	65.4545	52	118.966	56.6667	100	43.3333	21.3354
%KREA_2	622	554	61	-4.14829	3.35058e-05	-4.14829	3.35058e-05	33	15	8.76122e-06		%KREA_2	33	93.8379	91.3043	70.297	130.263	82.4074	103.65	21.2422	13.5989		%KREA_2	15	124.846	119.014	85.2459	214.019	105.556	138.636	33.0808	31.4698
%EGFR_2	994	182	62	4.12604	3.69149e-05	4.12627	3.6879e-05	33	15	1.00369e-05		%EGFR_2	33	104.145	103.704	72.1519	126.087	96	110.526	14.5263	13.0356		%EGFR_2	15	80.3059	81.8182	39.6226	105.435	67.7419	93.75	26.0081	18.106
%KREA_3	586	404	90	-2.86818	0.00412865	-2.86818	0.00412865	31	13	0.00339137		%KREA_3	31	92.4491	92.6829	72.2222	114.286	84.0909	101.46	17.3689	10.8743		%KREA_3	13	123.507	115.625	73.7705	212.15	97.8261	137.778	39.9517	39.2392
%EGFR_3	807	183	92	2.81673	0.00485175	2.81673	0.00485175	31	13	0.00407242		%EGFR_3	31	106.232	105.102	85.7143	124.638	98.8095	114.737	15.9273	10.8659		%EGFR_3	13	83.7759	84.4828	39.6226	127.273	68.6047	103.125	34.5203	25.3926
%KREA_4	339	222	108	-0.673633	0.500545	-0.673633	0.500545	21	12	0.518104		%KREA_4	21	94.1246	92.7711	71.5909	115.842	82.4176	110.101	27.6834	13.922		%KREA_4	12	104.482	95.4601	71.4286	169.159	85.786	108.914	23.1282	30.5334
%EGFR_4	359	202	124	0.0748481	0.940336	0.0748481	0.940336	21	12	0.955917		%EGFR_4	21	104.571	103.226	84	135.714	94.898	110	15.102	14.1441		%EGFR_4	12	101.087	105.575	52.8302	149.091	90.2476	118.677	28.4298	27.116
%CRP_1	714	462	153	-2.10195	0.0355587	-2.10195	0.0355587	33	15	0.0355025		%CRP_1	33	6843.08	3780.07	185.976	28050	2134.05	9665	7530.95	7175.91		%CRP_1	15	9044.58	8777.27	2827.83	17754.3	5772.59	12289.3	6516.69	4009.33
%CRP_2	710	466	149	-2.19092	0.0284584	-2.19092	0.0284584	33	15	0.0281246		%CRP_2	33	22838.7	11025.8	821.707	87893.5	7985.59	36545	28559.4	23638.6		%CRP_2	15	28846.7	30352.3	11974.8	51771.4	17186.7	37078.6	19891.9	11412.3
%CRP_3	636	354	140	-1.582	0.11365	-1.582	0.11365	31	13	0.117514		%CRP_3	31	17824.5	7907.37	464.613	97358.1	3542.31	17922.2	14379.9	23843.7		%CRP_3	13	19402.1	14328.6	4483.8	49094.3	7836.84	25062.1	17225.3	14612.5
%CRP_4	245	133	55	-1.11509	0.264814	-1.11509	0.264814	19	8	0.282818		%CRP_4	19	9577.86	5772.88	544.939	37082.5	2161.08	13865	11703.9	10402.8		%CRP_4	8	12050.5	8461.86	4944.44	31477.1	5128.1	16401.1	11273	9288.87
%IL6_S1	718	458	157	-2.01298	0.044118	-2.01298	0.044118	33	15	0.0444236		%IL6_S1	33	6149.1	4189.89	514.429	25858.1	3001.29	7174.95	4173.67	5239.15		%IL6_S1	15	12053	9230.22	1719.05	41472.2	4453.19	19551.8	15098.6	10808.4
%IL8_S1	726	450	165	-1.83503	0.0665017	-1.83503	0.0665017	33	15	0.0678036		%IL8_S1	33	408.092	396.363	120.45	1173.87	229.23	538.296	309.066	232.241		%IL8_S1	15	615.907	492.647	175.795	1377.97	333.496	780.176	446.68	383.093
%TNF_S1	767	409	206	-0.923077	0.355968	-0.923127	0.355941	33	15	0.365855		%TNF_S1	33	176.569	160.741	100	315.206	134.045	211.762	77.7167	55.3134		%TNF_S1	15	194.698	167.377	122.702	345.885	143.501	237.796	94.2952	63.7223
%NGAL_M1	723	453	162	-1.90176	0.0572032	-1.90176	0.0572032	33	15	0.0580879		%NGAL_M1	33	162.583	108.238	16.3676	1137.41	67.9569	194.11	126.153	200.997		%NGAL_M1	15	262.804	172.749	71.7711	1176.32	99.3208	205.039	105.719	293.085
%NGAL_M2	807	369	246	-0.0333642	0.973384	-0.0333642	0.973384	33	15	0.982459		%NGAL_M2	33	188.789	104.39	5.08558	1270.04	58.2453	202.396	144.15	241.749		%NGAL_M2	15	129.271	115.476	26.64	310.496	80.5824	159.532	78.9497	83.1056
%NGAL_M3	876	300	180	1.50139	0.133255	1.50139	0.133255	33	15	0.13737		%NGAL_M3	33	365.174	257.517	18.3854	2042.34	94.9576	481.071	386.113	437.178		%NGAL_M3	15	173.286	131.956	32.0357	529.765	96.9048	239.011	142.106	127.784
%NGAL_M4	854	322	202	1.01205	0.311516	1.01205	0.311516	33	15	0.320647		%NGAL_M4	33	250.444	210.434	7.38487	921.084	68.974	317.838	248.864	231.582		%NGAL_M4	15	228.763	158.846	15.14	1268.22	44.4355	246.171	201.735	314.594
%KIM1_M1	823	353	233	0.322521	0.747058	0.322521	0.747058	33	15	0.758143		%KIM1_M1	33	82.056	61.307	2.95821	425.763	18.1385	100	81.8615	90.8904		%KIM1_M1	15	94.1427	53.6337	6.85025	639.387	20.423	79.6262	59.2031	157.729
%KIM1_M2	799	377	238	-0.211307	0.832648	-0.211307	0.832648	33	15	0.843118		%KIM1_M2	33	1933.85	242.938	6.44466	17415.3	89.0183	1317.46	1228.44	4166.63		%KIM1_M2	15	728.074	293.897	39.8067	3956.36	134.4	825.491	691.09	1010.21
%KIM1_M3	861	315	195	1.16775	0.242909	1.16775	0.242909	33	15	0.250517		%KIM1_M3	33	2511.25	512.735	13.2074	27276.1	169.991	1600.28	1430.29	5448.37		%KIM1_M3	15	433.085	275.092	57.4681	1219.04	124.227	721.016	596.79	345.227
%KIM1_M4	850.5	325.5	205.5	0.934199	0.350202	0.934224	0.350189	33	15	0.354204		%KIM1_M4	33	297.071	117.592	1.86255	2729.77	42.2857	223.716	181.43	524.677		%KIM1_M4	15	293.476	33.5379	1.73452	1594.31	20.6564	322.801	302.144	500.754
%IL18_M1	670.5	505.5	109.5	-3.06951	0.00214428	-3.07703	0.00209088	33	15	0.00159045		%IL18_M1	33	100.71	89.8042	41.391	256.396	77.9686	112.532	34.5638	40.0299		%IL18_M1	15	170.199	122.023	37.4073	460.923	100	204.211	104.211	122.136
%IL18_M2	781.5	394.5	220.5	-0.600556	0.548136	-0.601553	0.547472	33	15	0.552222		%IL18_M2	33	111.602	100	28.5472	218.52	72.6221	138.867	66.2445	50.0667		%IL18_M2	15	123.718	100	58.2759	308.2	100	133.059	33.0594	63.9395
%IL18_M3	889.5	286.5	166.5	1.80167	0.0715984	1.80221	0.0715138	33	15	0.0713177		%IL18_M3	33	148.208	119.263	34.8341	432.42	77.9686	165.709	87.7406	92.6704		%IL18_M3	15	97.6333	91.9805	33.7316	183.154	79.1633	118.067	38.904	36.9268
%IL18_M4	813	363	243	0.100093	0.920271	0.100423	0.920009	33	15	0.929918		%IL18_M4	33	114.707	110.365	34.8341	222.938	79.5032	138.296	58.7931	49.5427		%IL18_M4	15	163.138	100	26.7031	797.753	84.0808	150.08	65.999	191.869
%MMP9_M1	734	347	206	-0.42971	0.667407	-0.42971	0.667407	32	14	0.679653		%MMP9_M1	32	4581.59	1389.91	6.43411	31675.2	351.511	4710.06	4358.55	7319.54		%MMP9_M1	14	12122.1	1213.86	110.504	88492.3	657.037	3680.38	3023.34	25125.8
%MMP9_M2	808	273	168	1.33687	0.181264	1.33687	0.181264	32	14	0.1875		%MMP9_M2	32	5086.26	1510.29	5.79715	32365.9	367.503	8836.07	8468.57	7311.73		%MMP9_M2	14	2283.83	435.143	2.55186	11737.8	243.96	1883.85	1639.89	3718.76
%MMP9_M3	815	266	161	1.50398	0.132586	1.50398	0.132586	32	14	0.136973		%MMP9_M3	32	6401.79	3284.93	8.10697	46175.9	484.528	8802.67	8318.15	9597.5		%MMP9_M3	14	2150.07	688.552	1.87304	8890.18	359.178	3562.69	3203.51	2819.9
%MMP9_M4	766	315	210	0.334219	0.738215	0.334219	0.738215	32	14	0.750135		%MMP9_M4	32	6496.8	905.745	0.813973	82334.3	130.887	2755.87	2624.98	16525.8		%MMP9_M4	14	79028.8	527.13	3.20546	1.07416e+06	111.573	3737.69	3626.12	286454
%TIMP_M2	795	381	234	-0.300278	0.763965	-0.300278	0.763965	33	15	0.774945		%TIMP_M2	33	293.97	146.409	4.59208	1726.46	71.0004	413.825	342.825	371.951		%TIMP_M2	15	181.261	142.592	50.3179	543.326	112.717	200.642	87.9242	120.431
%TIMP_M3	906	270	150	2.16868	0.030108	2.16868	0.030108	33	15	0.0298361		%TIMP_M3	33	490.559	268.809	37.2594	2089.23	111.429	733.727	622.298	540.495		%TIMP_M3	15	192.414	145.052	34.1412	832.687	64.9089	211.909	147.001	206.423
%MMPTIM2	808	273	168	1.33687	0.181264	1.33687	0.181264	32	14	0.1875		%MMPTIM2	32	2481.99	1236.41	6.31591	17917.1	320.472	2076.9	1756.43	3839.65		%MMPTIM2	14	1406.75	319.795	2.02431	9236.43	111.812	1629.13	1517.32	2500.42
%MMPTIM3	765	316	211	0.310346	0.7563	0.310346	0.7563	32	14	0.768105		%MMPTIM3	32	1894.39	1038.96	8.73057	12100.7	274.074	1854.13	1580.05	2791.66		%MMPTIM3	14	1552.06	393.294	2.88565	5976.95	166.227	2585.02	2418.79	1956.13
Zmienna	Test U Manna-Whitneya (AKI.STA) Względem zmiennej: POGORPO Zaznaczone wyniki są istotne z p <.05000 Warunek uwzględniania: WYKLUCZ=0											Zmienna	POGORPO=0.000 Statystyki opisowe (AKI.STA) Warunek uwzględniania: WYKLUCZ=0										Zmienna	POGORPO=1.000 Statystyki opisowe (AKI.STA) Warunek uwzględniania: WYKLUCZ=0
	Sum.rang	Sum.rang	U	Z	p	Z	p	N ważn.	N ważn.	2*1str.			Nważnych	Średnia	Mediana	Minimum	Maksimum	Dolny	Górny	Kwartyl.	Odch.std			Nważnych	Średnia	Mediana	Minimum	Maksimum	Dolny	Górny	Kwartyl.	Odch.std
WIEK	1035	141	45	-1.604	0.108715	-1.60649	0.108168	44	4	0.115336		WIEK	44	65.75	66.5	30	85	63	70.5	7.5	10.0467		WIEK	4	74	78	59	81	67.5	80.5	13	10.2307
MASA	1090.5	85.5	75.5	0.466279	0.641016	0.466609	0.64078	44	4	0.652832		MASA	44	77.8182	77.5	54	104	69.5	85.5	16	11.4064		MASA	4	77	72	58	106	61	93	32	21.4476
WZROST	1099	77	67	0.783349	0.433423	0.784949	0.432484	44	4	0.459318		WZROST	44	165.795	167	145	183	159	172	13	8.46767		WZROST	4	161.75	160.5	147	179	151.5	172	20.5	13.6473
BMI	1065	111	75	-0.484931	0.627726	-0.484944	0.627717	44	4	0.652832		BMI	44	28.3232	28.3356	20.1092	36.5713	25.9981	31.1045	5.10636	3.69093		BMI	4	28.9794	29.501	23.833	33.0826	26.6089	31.35	4.74107	3.82505
CAD	698	82	68	-0.092582	0.926236	-0.10178	0.918932	35	4	0.946639		CAD	35	2.48571	2	1	4	2	3	1	0.742469		CAD	4	2.5	2.5	2	3	2	3	1	0.57735
ESL	1036	140	46	-1.5667	0.117186	-1.56674	0.117176	44	4	0.124771		ESL	44	4.94611	2.998	1.221	45.69	2.1045	4.738	2.6335	6.98908		ESL	4	6.829	6.757	2.222	11.58	3.819	9.839	6.02	3.97506
ADRENALI	1063.5	112.5	73.5	-0.540884	0.588588	-1.12842	0.259142	44	4	0.601645		ADRENALI	44	0.00115909	0	0	0.031	0	0	0	0.00506214		ADRENALI	4	0.00175	0	0	0.007	0	0.0035	0.0035	0.0035
NORADREN	1072.5	103.5	82.5	-0.205163	0.837445	-0.223961	0.822788	44	4	0.84318		NORADREN	44	0.00465909	0	0	0.036	0	0.007	0.007	0.00777875		NORADREN	4	0.005	0.0025	0	0.015	0	0.01	0.01	0.00707107
CZAS_CPB	1068.5	107.5	78.5	-0.354372	0.72306	-0.354555	0.722923	44	4	0.732562		CZAS_CPB	44	89.1818	82	42	198	67.5	105	37.5	37.1441		CZAS_CPB	4	92	90.5	55	132	64	120	56	34.5736
CZASKLEM	1083	93	83	0.186512	0.852044	0.186583	0.851988	44	4	0.871385		CZASKLEM	44	61.4091	57.5	23	167	37	78.5	41.5	29.9172		CZASKLEM	4	55	51	33	85	33.5	76.5	43	25.7811
OBJHEMOF	1023.5	152.5	33.5	-2.03298	0.0420555	-2.34291	0.0191347	44	4	0.0387912		OBJHEMOF	44	365.909	0	0	1500	0	900	900	547.274		OBJHEMOF	4	1250	1500	0	2000	750	1750	1000	866.025
ODEBRTBW	1020.5	155.5	30.5	-2.14489	0.0319628	-2.46681	0.0136327	44	4	0.0279988		ODEBRTBW	44	0.0106318	0	0	0.0498	0	0.0271	0.0271	0.0158639		ODEBRTBW	4	0.044175	0.052	0	0.0727	0.02195	0.0664	0.04445	0.0317216
ODEBRWOD	1020.5	155.5	30.5	-2.14489	0.0319628	-2.46681	0.0136327	44	4	0.0279988		ODEBRWOD	44	0.0737364	0	0	0.3896	0	0.16615	0.16615	0.112014		ODEBRWOD	4	0.344825	0.40555	0	0.5682	0.17045	0.5192	0.34875	0.248015
DIURBLOK	1116	60	50	1.41749	0.156341	1.4205	0.155463	44	4	0.168044		DIURBLOK	44	1429.09	1450	100	3600	950	1900	950	763.44		DIURBLOK	4	900	900	200	1600	500	1300	800	577.35
PŁYNOTRZ	1038.5	137.5	48.5	-1.47344	0.140633	-1.47629	0.139867	44	4	0.145267		PŁYNOTRZ	44	2912.73	2900	1900	4000	2500	3300	800	562.434		PŁYNOTRZ	4	3475	3850	1600	4600	2700	4250	1550	1299.68
PŁYNODEB	1054.5	121.5	64.5	-0.876605	0.380702	-0.877797	0.380054	44	4	0.395344		PŁYNODEB	44	2709.09	2450	300	4300	2050	3500	1450	934.81		PŁYNODEB	4	3150	3500	1800	3800	2550	3750	1200	925.563
BILANSPŁ	1065	111	75	-0.484931	0.627726	-0.485352	0.627427	44	4	0.652832		BILANSPŁ	44	203.636	200	-1700	2660	-400	650	1050	825.394		BILANSPŁ	4	325	350	-200	800	-50	700	750	457.347
ŚRPO2CPB	1046.5	129.5	56.5	-1.17502	0.239986	-1.17522	0.239909	44	4	0.250755		ŚRPO2CPB	44	169.892	164.5	43	265.5	129.25	215	85.75	53.5674		ŚRPO2CPB	4	207.125	196	147.5	289	153.75	260.5	106.75	66.0762
HT_0	1122.5	53.5	43.5	1.65995	0.0969245	1.66036	0.096843	44	4	0.0980779		HT_0	44	40.7136	40.65	30.8	49.1	38	43.75	5.75	3.89272		HT_0	4	37.675	37.9	35.3	39.6	36.35	39	2.65	1.82094
HTCPB_1	1096	80	70	0.671442	0.501939	0.674395	0.50006	44	4	0.528256		HTCPB_1	44	22.1364	22	15	32	19	25	6	3.67639		HTCPB_1	4	20.5	19	15	29	15	26	11	6.80686
HTCPB_2	1033.5	47.5	37.5	1.81276	0.06987	1.82024	0.0687235	42	4	0.0688176		HTCPB_2	42	26.4524	27	18	33	24	29	5	3.47957		HTCPB_2	4	21	18	18	30	18	24	6	6
HTCPB_3	18.5	9.5	3.5	0.883883	0.37676	0.891883	0.372457	4	3	0.4		HTCPB_3	4	27	26	20	36	22.5	31.5	9	6.68331		HTCPB_3	3	22.3333	21	20	26	20	26	6	3.21455
DELTAHCT	1119.5	56.5	46.5	1.54805	0.121612	1.55532	0.11987	44	4	0.124771		DELTAHCT	44	3.11364	4	-24	14	2	6	4	6.6585		DELTAHCT	4	0.5	2	-5	3	-2	3	5	3.78594
HBA1C	973	108	70	-0.545777	0.58522	-0.547349	0.58414	42	4	0.611564		HBA1C	42	6.03095	5.7	4.6	10.9	5.5	6.1	0.6	1.1213		HBA1C	4	6.25	6.1	5	7.8	5.4	7.1	1.7	1.18181
KREA_0	1068	108	78	-0.373024	0.709131	-0.373196	0.709003	44	4	0.732562		KREA_0	44	0.950227	0.91	0.61	1.95	0.8	1.025	0.225	0.248947		KREA_0	4	1.005	0.95	0.75	1.37	0.815	1.195	0.38	0.267145
EGFR_0	1134	42	32	2.08893	0.0367146	2.08978	0.0366381	44	4	0.034906		EGFR_0	44	78.4545	82	33	113	68.5	91	22.5	17.7652		EGFR_0	4	61.75	61	50	75	55	68.5	13.5	10.2754
KREA_1	1016	160	26	-2.31275	0.0207372	-2.31356	0.0206924	44	4	0.0172988		KREA_1	44	1.05	1.025	0.52	2.69	0.76	1.165	0.405	0.412649		KREA_1	4	1.43	1.405	1.29	1.62	1.335	1.525	0.19	0.139284
EGFR_1	1145	31	21	2.49926	0.0124459	2.50136	0.0123721	44	4	0.00860315		EGFR_1	44	73.4091	73	22	122	57.5	94	36.5	23.9877		EGFR_1	4	39	37.5	34	47	35	43	8	5.71548
KREA_2	1014	162	24	-2.38735	0.0169709	-2.38793	0.016944	44	4	0.0132799		KREA_2	44	0.976136	0.895	0.5	2.33	0.7	1.04	0.34	0.420604		KREA_2	4	1.335	1.32	1.19	1.51	1.205	1.465	0.26	0.155027
EGFR_2	1150	26	16	2.68577	0.00723667	2.68657	0.00721932	44	4	0.00369		EGFR_2	44	78.8182	84.5	21	113	59	97	38	23.5858		EGFR_2	4	42.5	42.5	37	48	39.5	45.5	6	4.50925
KREA_3	847	143	27	-2.16372	0.0304869	-2.16456	0.0304225	40	4	0.0281103		KREA_3	40	0.9465	0.86	0.45	2.27	0.71	1.005	0.295	0.384791		KREA_3	4	1.3025	1.37	1.08	1.39	1.225	1.38	0.155	0.148633
EGFR_3	964.5	25.5	15.5	2.6332	0.00845882	2.63432	0.00843111	40	4	0.00434619		EGFR_3	40	80.475	86	21	119	68	95	27	22.7619		EGFR_3	4	43.75	45	36	49	39	48.5	9.5	6.0208
KREA_4	466	95	31	-1.48931	0.136406	-1.48969	0.136308	29	4	0.14868		KREA_4	29	0.93069	0.8	0.51	1.81	0.75	1.09	0.34	0.325279		KREA_4	4	1.1225	1.12	0.9	1.35	0.965	1.28	0.315	0.197885
EGFR_4	534.5	26.5	16.5	2.28913	0.0220725	2.29066	0.0219837	29	4	0.0175464		EGFR_4	29	81.2414	83	28	123	71	97	26	22.5383		EGFR_4	4	53	55	42	60	46.5	59.5	13	8.3666
CRP_0	1082	94	84	0.149209	0.881388	0.149238	0.881366	44	4	0.899815		CRP_0	44	2.62227	1.15	0.22	32.8	0.565	2.445	1.88	5.30091		CRP_0	4	1.2525	1.165	0.35	2.33	0.595	1.91	1.315	0.856753
CRP_1	1084	92	82	0.223814	0.822902	0.223814	0.822902	44	4	0.84318		CRP_1	44	65.1843	60.19	16.4	153.71	45.88	84.215	38.335	26.8052		CRP_1	4	61.4625	55.99	30.64	103.23	40.24	82.685	42.445	30.7142
CRP_2	1053	123	63	-0.932559	0.351048	-0.932559	0.351048	44	4	0.375136		CRP_2	44	207.35	199.415	67.41	527.29	161.555	240.72	79.165	73.5622		CRP_2	4	235.882	225.435	181.2	311.46	187.585	284.18	96.595	60.2786
CRP_3	852	138	32	-1.95959	0.0500444	-1.95959	0.0500444	40	4	0.0500328		CRP_3	40	130.552	96.835	44.67	301.81	72.1	194.545	122.445	74.6664		CRP_3	4	233.972	189.44	171.83	385.18	176.73	291.215	114.485	101.347
CRP_4	295	83	19	-1.84281	0.0653571	-1.84281	0.0653571	23	4	0.0694017		CRP_4	23	77.1917	66.51	13.26	178.74	41.13	104.19	63.06	47.965		CRP_4	4	127.407	112.5	75.71	208.92	92.94	161.875	68.935	57.0738
CKMB_0H	1078	98	88	0	1	0	1	44	4	1		CKMB_0H	44	25.8864	17	10	201	14.5	21	6.5	32.0561		CKMB_0H	4	20.75	17.5	13	35	14	27.5	13.5	9.94569
CKMB_6H	1062	114	72	-0.596838	0.550616	-0.597129	0.550421	44	4	0.576729		CKMB_6H	44	55.25	48.5	20	153	35.5	62.5	27	29.0334		CKMB_6H	4	63	60.5	24	107	42	84	42	34.0098
CKMB_9H	1063.5	112.5	73.5	-0.540884	0.588588	-0.541031	0.588487	44	4	0.601645		CKMB_9H	44	52.0455	46.5	16	140	34.5	59.5	25	28.0556		CKMB_9H	4	54.75	58.5	23	79	36.5	73	36.5	24.2813
CKMB_12H	1067	109	77	-0.410326	0.681567	-0.410471	0.681461	44	4	0.705612		CKMB_12H	44	49.2727	41	17	133	30	56	26	27.8086		CKMB_12H	4	50.75	50.5	20	82	32	69.5	37.5	25.8634
DOBA_AKI	97	23	17	0.144338	0.885234	0.172958	0.862684	12	3	0.945055		DOBA_AKI	12	1.5	1	1	3	1	2	1	0.797724		DOBA_AKI	3	1.33333	1	1	2	1	2	1	0.57735
DIUR0_2	1110.5	65.5	55.5	1.21233	0.225388	1.21806	0.223203	44	4	0.23542		DIUR0_2	44	739.773	750	100	2200	250	1000	750	512.357		DIUR0_2	4	400	300	200	800	250	550	300	270.801
DIUR2_4	1144.5	31.5	21.5	2.48061	0.0131164	2.49899	0.0124554	44	4	0.00860315		DIUR2_4	44	537.5	400	100	1800	200	800	600	414.298		DIUR2_4	4	137.5	150	50	200	75	200	125	75
DIUR4_6	1048.5	127.5	58.5	-1.10042	0.27115	-1.13943	0.254524	44	4	0.283236		DIUR4_6	44	327.273	200	50	1200	200	400	200	261.582		DIUR4_6	4	375	400	200	500	300	450	150	125.831
DIUR6_8	1067	109	77	-0.410326	0.681567	-0.430419	0.666891	44	4	0.705612		DIUR6_8	44	262.5	200	100	1500	150	275	125	234.8		DIUR6_8	4	225	225	150	300	175	275	100	64.5497
DIUR8_10	1098.5	77.5	67.5	0.764698	0.444452	0.788625	0.430332	44	4	0.459318		DIUR8_10	44	203.409	150	100	800	100	200	100	134.855		DIUR8_10	4	162.5	125	100	300	100	225	125	94.6485
DIUR1012	1048	128	58	-1.11907	0.263111	-1.14889	0.250602	44	4	0.283236		DIUR1012	44	237.5	150	50	1650	100	300	200	267.878		DIUR1012	4	525	400	100	1200	125	925	800	513.971
DIUR1214	1087	89	79	0.335721	0.737081	0.344736	0.730293	44	4	0.75978		DIUR1214	44	243.182	200	100	1800	100	250	150	272.924		DIUR1214	4	200	150	100	400	100	300	200	141.421
DIUR1416	1106	70	60	1.04447	0.296271	1.09679	0.272733	44	4	0.318183		DIUR1416	44	182.955	150	50	800	100	200	100	135.948		DIUR1416	4	137.5	100	50	300	75	200	125	110.868
DIUR1618	1111	65	55	1.23098	0.218332	1.29346	0.195853	44	4	0.23542		DIUR1618	44	185.227	150	50	1200	100	200	100	178.032		DIUR1618	4	112.5	100	50	200	75	150	75	62.9153
DIUR1820	1053.5	122.5	63.5	-0.913908	0.360766	-0.933811	0.350402	44	4	0.375136		DIUR1820	44	242.045	200	50	1400	100	250	150	237.218		DIUR1820	4	400	250	100	1000	150	650	500	408.248
DIUR2022	1053	123	63	-0.932559	0.351048	-0.954818	0.339671	44	4	0.375136		DIUR2022	44	223.409	200	50	1000	100	200	100	229.245		DIUR2022	4	412.5	250	50	1100	125	700	575	469.707
DIUR2224	1061	115	71	-0.63414	0.52599	-0.643193	0.520099	44	4	0.552225		DIUR2224	44	413.636	200	50	1600	140	550	410	425.567		DIUR2224	4	425	250	200	1000	200	650	450	386.221
GODZ_AKI			0	0	1	0		2	0			GODZ_AKI	2	24	24	22	26	22	26	4	2.82843		GODZ_AKI	0
DIUR_1D	1089.5	86.5	76.5	0.428977	0.66794	0.42921	0.667771	44	4	0.679063		DIUR_1D	44	3798.41	3575	1800	7300	2950	4325	1375	1179.81		DIUR_1D	4	3512.5	3300	3050	4400	3125	3900	775	608.79
KREA_3M	977.5	150.5	31.5	-2.07779	0.0377292	-2.07875	0.0376407	43	4	0.0341435		KREA_3M	43	0.924186	0.89	0.56	1.67	0.79	1.05	0.26	0.228674		KREA_3M	4	1.1925	1.105	0.94	1.62	0.99	1.395	0.405	0.300153
CKD_EPI	1106.5	21.5	11.5	2.84029	0.0045076	2.84325	0.00446594	43	4	0.00135677		CKD_EPI	43	80.2558	86	39	115	68	92	24	16.507		CKD_EPI	4	50.25	50.5	41	59	42.5	58	15.5	9.06918
MDRD	1106	22	12	2.82122	0.00478438	2.82131	0.00478316	43	4	0.00173801		MDRD	43	83.3814	85.8	31.8	138.8	69.1	96.1	27	19.5673		MDRD	4	52.5	52.4	44.3	60.9	45.75	59.25	13.5	7.99792
TOPEKREA	961.5	73.5	63.5	0.737839	0.460613	0.738813	0.460021	41	4	0.475439		TOPEKREA	41	34.9512	37	13	66	24	46	22	14.0694		TOPEKREA	4	29.25	29	20	39	20	38.5	18.5	10.6888
IL6_S0	1034.5	141.5	44.5	-1.62265	0.104665	-1.63856	0.101306	44	4	0.106465		IL6_S0	44	1.87516	1.661	0.876	6.869	1.177	1.951	0.774	1.08139		IL6_S0	4	2.01175	1.951	1.934	2.211	1.934	2.0895	0.1555	0.133797
IL8_S0	1027	149	37	-1.90242	0.0571171	-1.9048	0.056807	44	4	0.0577141		IL8_S0	44	6.24668	3.6595	1.578	35.871	2.606	6.0595	3.4535	7.29204		IL8_S0	4	8.40825	6.7645	5.251	14.853	5.4445	11.372	5.9275	4.4514
TNF_S0	1029.5	146.5	39.5	-1.80916	0.0704264	-1.81553	0.0694432	44	4	0.0694213		TNF_S0	44	2.5573	2.134	1.088	7.947	1.6585	3.0715	1.413	1.29957		TNF_S0	4	3.306	3.1495	2.704	4.221	2.704	3.908	1.204	0.74062
IL6_S1	1037	139	47	-1.5294	0.126167	-1.5294	0.126167	44	4	0.134721		IL6_S1	44	126.591	93.202	7.166	688.854	60.893	127.364	66.4705	123.899		IL6_S1	4	197.593	156.06	100.121	378.131	101.421	293.765	192.344	130.684
IL8_S1	1055.5	120.5	65.5	-0.839303	0.4013	-0.839394	0.401249	44	4	0.416086		IL8_S1	44	26.6906	15.536	3.688	214.631	9.292	32.4305	23.1385	34.1965		IL8_S1	4	26.3672	31.405	9.844	32.815	20.432	32.3025	11.8705	11.04
TNF_S1	1034	142	44	-1.6413	0.100735	-1.64309	0.100366	44	4	0.106465		TNF_S1	44	4.45366	4.208	1.335	11.404	3.071	5.148	2.077	2.11958		TNF_S1	4	6.20575	6.7475	3.595	7.733	5.0125	7.399	2.3865	1.81999
NGAL_M0	1081	95	85	0.111907	0.910897	0.111907	0.910897	44	4	0.928317		NGAL_M0	44	9097.23	4512.06	875.824	68244	2894.67	9861.53	6966.86	12121.9		NGAL_M0	4	14602.3	5040.34	1708.88	46619.6	2576.69	26627.9	24051.2	21442.2
KIM1_M0	1072	104	82	-0.223814	0.822902	-0.223838	0.822883	44	4	0.84318		KIM1_M0	44	747.215	336.81	40.81	5910.73	121.845	960.497	838.652	1057.85		KIM1_M0	4	1438.13	323.078	128.396	4977.97	159.007	2717.26	2558.25	2364.19
IL18_M0	1047.5	128.5	57.5	-1.13772	0.255238	-1.13998	0.254294	44	4	0.266667		IL18_M0	44	26.8774	25.064	7.456	50.778	18.092	34.9411	16.8491	11.5896		IL18_M0	4	35.3135	34.021	19.931	53.281	25.4905	45.1365	19.646	13.9098
MMP9_M0	998	83	52	-0.556105	0.578139	-0.556191	0.578081	43	3	0.612385		MMP9_M0	43	1821.84	121.55	12.67	33655.9	49.84	1059.85	1010.01	5382.4		MMP9_M0	3	333.095	361.826	114.974	522.484	114.974	522.484	407.51	205.269
NGAL_M1	1045	131	55	-1.23098	0.218332	-1.23101	0.21832	44	4	0.23542		NGAL_M1	44	11666.6	5261.29	660.6	78949.5	3094.54	14168	11073.5	14607		NGAL_M1	4	22330.4	22275.3	3503.87	41267	5094.99	39565.8	34470.8	19992.4
KIM1_M1	1086.5	89.5	79.5	0.31707	0.751191	0.317225	0.751073	44	4	0.75978		KIM1_M1	44	332.125	158.635	40.81	3763.31	81.095	290.876	209.781	608.97		KIM1_M1	4	297.31	148.391	31.274	861.184	52.88	541.74	488.86	384.711
IL18_M1	1066.5	109.5	76.5	-0.428977	0.66794	-0.430357	0.666936	44	4	0.679063		IL18_M1	44	28.7078	26.1535	9.878	78.208	21.062	34.9411	13.8791	13.1409		IL18_M1	4	32.2411	29.2366	19.931	50.56	21.7315	42.7506	21.0191	13.7872
MMP9_M1	1070	106	80	-0.298419	0.765384	-0.298419	0.765384	44	4	0.787347		MMP9_M1	44	11593.1	3926.17	79.049	190972	1370.79	10832.7	9461.87	30001.1		MMP9_M1	4	14083.5	6094.3	577.366	43567.8	1712.93	26454	24741.1	20003.9
NGAL_M2	1093	83	73	0.559535	0.575797	0.559535	0.575797	44	4	0.601645		NGAL_M2	44	8540.69	6097.26	727.672	39145.7	3876.4	12286.9	8410.48	7304.51		NGAL_M2	4	12033.7	4157.09	2253.53	37567.2	2544.59	21522.9	18978.3	17080.1
KIM1_M2	1086	90	80	0.298419	0.765384	0.298443	0.765365	44	4	0.787347		KIM1_M2	44	3978.23	1199	57.645	23004.3	327.669	5335.2	5007.53	5655.51		KIM1_M2	4	1754.16	1147.15	158.242	4564.08	600.207	2908.11	2307.9	1932.32
IL18_M2	1073	103	83	-0.186512	0.852044	-0.186776	0.851837	44	4	0.871385		IL18_M2	44	28.7076	29.162	7.456	64.348	19.577	34.941	15.364	12.9715		IL18_M2	4	28.8041	29.1467	19.931	36.992	23.5872	34.021	10.4338	7.14734
MMP9_M2	1103	73	63	0.932559	0.351048	0.932559	0.351048	44	4	0.375136		MMP9_M2	44	5631.61	2566.53	31.465	28800.2	844.389	7585.95	6741.56	7321.82		MMP9_M2	4	1716.28	1757.24	882.71	2467.94	1172.59	2259.98	1087.38	692.089
NGAL_M3	1093	83	73	0.559535	0.575797	0.559535	0.575797	44	4	0.601645		NGAL_M3	44	13415.8	10346.1	2188.91	52175.2	6759.07	16878.2	10119.1	10354.3		NGAL_M3	4	12237.9	7864.82	4084.4	29137.7	5350.28	19125.6	13775.3	11452.1
KIM1_M3	1067	109	77	-0.410326	0.681567	-0.410337	0.681559	44	4	0.705612		KIM1_M3	44	3349.18	1616	40.81	17049.2	504.791	5077.53	4572.74	3955.27		KIM1_M3	4	2593.02	2526.43	1104.93	4214.27	1433.04	3752.99	2319.96	1416.93
IL18_M3	1081.5	94.5	84.5	0.130558	0.896125	0.130839	0.895903	44	4	0.899815		IL18_M3	44	37.0276	27.243	9.878	147.51	16.659	42.4445	25.7855	31.8264		IL18_M3	4	29.5615	27.291	12.478	51.186	18.005	41.118	23.113	16.3099
MMP9_M3	1085	91	81	0.261116	0.794003	0.261116	0.794003	44	4	0.81512		MMP9_M3	44	10167.3	3028.65	59.225	120000	1476.56	6214.06	4737.5	23374.3		MMP9_M3	4	2939.81	2995.56	1876.65	3891.46	2268.52	3611.09	1342.58	869.26
NGAL_M4	1105	71	61	1.00716	0.313857	1.00716	0.313857	44	4	0.336551		NGAL_M4	44	12431.6	8105.76	1302.91	35250.1	4295.88	20687.5	16391.7	10396		NGAL_M4	4	6807.06	7147.05	1004.72	11929.4	2605.74	11008.4	8402.64	5080.27
KIM1_M4	1117.5	58.5	48.5	1.47344	0.140633	1.47432	0.140395	44	4	0.145267		KIM1_M4	44	1655.96	333.385	31.274	25667.4	86.344	718.744	632.4	4336.85		KIM1_M4	4	123.392	107.37	31.274	247.552	58.809	187.974	129.165	91.8314
IL18_M4	1097	79	69	0.708745	0.478483	0.710018	0.477694	44	4	0.504738		IL18_M4	44	32.0136	28.2027	9.878	92.284	17.5785	39.621	22.0425	19.6006		IL18_M4	4	27.1821	21.7315	9.878	55.3872	14.9045	39.4596	24.5551	19.6711
MMP9_M4	1108	68	58	1.11907	0.263111	1.11907	0.263111	44	4	0.283236		MMP9_M4	44	13479	3329.02	15.942	249936	383.65	7800.35	7416.7	40196.9		MMP9_M4	4	1802.51	1658.56	16.748	3876.16	215.75	3389.26	3173.51	1881.89
TIMP_M0	1106	70	60	1.04447	0.296271	1.04447	0.296271	44	4	0.318183		TIMP_M0	44	1.67627	1.14	0.23997	5.5593	0.651445	2.5645	1.91305	1.41874		TIMP_M0	4	1.09785	0.549935	0.36464	2.9269	0.371615	1.82409	1.45247	1.23047
TIMP_M2	1097	79	69	0.708745	0.478483	0.708745	0.478483	44	4	0.504738		TIMP_M2	44	2.86371	1.9988	0.022098	12.9983	0.90947	3.9592	3.04973	2.80618		TIMP_M2	4	1.94191	1.74941	0.3499	3.9189	0.54076	3.34305	2.80229	1.69203
TIMP_M3	1086	90	80	0.298419	0.765384	0.298419	0.765384	44	4	0.787347		TIMP_M3	44	3.8652	2.3279	0.1875	14.0237	1.22255	5.7037	4.48115	3.48342		TIMP_M3	4	2.2829	2.0907	1.6129	3.3373	1.76735	2.79845	1.0311	0.75091
MMPTIMP0	980	101	34	-1.3569	0.174815	-1.3569	0.174815	43	3	0.19249		MMPTIMP0	43	2197.01	137.388	5.13892	51908.5	49.8651	678.567	628.702	8065.97		MMPTIMP0	3	673.452	724.384	303.69	992.283	303.69	992.283	688.593	347.11
MMPTIMP2	1087	89	79	0.335721	0.737081	0.335721	0.737081	44	4	0.75978		MMPTIMP2	44	2728.24	1348.26	8.06919	13308.5	609.888	2972.74	2362.85	3379.11		MMPTIMP2	4	1700.42	1049.18	523.62	4179.69	707.737	2693.1	1985.37	1676.24
MMPTIMP3	1070	106	80	-0.298419	0.765384	-0.298419	0.765384	44	4	0.787347		MMPTIMP3	44	2421.34	1297.54	161.426	14059.4	623.01	2007.33	1384.32	3308.24		MMPTIMP3	4	1316.51	1320.04	976.506	1649.44	1071.28	1561.74	490.461	302.158
%KREA_1	1018	158	28	-2.23814	0.0252125	-2.23814	0.0252125	44	4	0.0221708		%KREA_1	44	108.809	107.988	70.297	159.783	90.4923	119.35	28.8573	21.9028		%KREA_1	4	148.005	157.821	104.38	172	130.599	165.412	34.8129	29.8533
%EGFR_1	1139	37	27	2.27544	0.02288	2.27551	0.0228763	44	4	0.0196115		%EGFR_1	44	92.064	93.6054	56.25	125.641	81.0823	103.914	22.8314	17.4686		%EGFR_1	4	65.1828	57.3656	52	94	54.3333	76.0323	21.6989	19.3857
%KREA_2	1011	165	21	-2.49926	0.0124459	-2.49926	0.0124459	44	4	0.00860315		%KREA_2	44	100.462	98.0599	70.297	214.019	85.2366	107.947	22.7101	23.1428		%KREA_2	4	137.248	143.338	103.65	158.667	121.143	153.353	32.2099	23.8466
%EGFR_2	1145.5	30.5	20.5	2.51791	0.0118059	2.51805	0.0118013	44	4	0.00736972		%EGFR_2	44	99.0598	100.538	39.6226	126.087	91.523	107.53	16.0074	16.724		%EGFR_2	4	70.6855	64.7043	57.3333	96	59.5	81.871	22.371	17.4079
%KREA_3	839	151	19	-2.49031	0.0127635	-2.49031	0.0127635	40	4	0.00897231		%KREA_3	40	98.2587	94.1492	72.2222	212.15	84.1751	103.197	19.0222	23.9251		%KREA_3	4	135.292	128.52	101.46	182.667	112.094	158.49	46.3966	34.389
%EGFR_3	961	29	19	2.49031	0.0127635	2.49031	0.0127635	40	4	0.00897231		%EGFR_3	40	102.222	103.248	39.6226	127.273	95.9729	112.486	16.5131	17.239		%EGFR_3	4	73.3548	73.7097	48	98	59	87.7097	28.7097	20.64
%KREA_4	461	100	26	-1.76511	0.077546	-1.76511	0.077546	29	4	0.0822581		%KREA_4	29	95.4233	91.5663	71.4286	169.159	83.6066	110.101	26.4945	19.5669		%KREA_4	4	115.782	101.627	98.5401	161.333	99.7603	131.803	32.0428	30.4072
%EGFR_4	525	36	26	1.76511	0.077546	1.76511	0.077546	29	4	0.0822581		%EGFR_4	29	105.377	105.714	52.8302	149.091	94.898	117.722	22.8236	18.661		%EGFR_4	4	88.2769	97.5538	56	102	76.3871	100.167	23.7796	21.6291
%CRP_1	1073	103	83	-0.186512	0.852044	-0.186512	0.852044	44	4	0.871385		%CRP_1	44	7426.97	5409.69	185.976	28050	2947.46	10150	7202.59	6359.45		%CRP_1	4	8675.89	7817.13	1315.02	17754.3	2329.99	15021.8	12691.8	7704.44
%CRP_2	1058	118	68	-0.746047	0.45564	-0.746047	0.45564	44	4	0.481786		%CRP_2	44	24397.3	17530.5	821.707	87893.5	8264.07	36210	27945.9	20944.6		%CRP_2	4	28223.5	25048.3	11025.8	51771.4	12021.9	44425	32403.1	19662.9
%CRP_3	861	129	41	-1.59217	0.111348	-1.59217	0.111348	40	4	0.118703		%CRP_3	40	17229.5	7979.45	464.613	97358.1	3643.01	21142.3	17499.3	21335.7		%CRP_3	4	28901.2	29022.3	8465.67	49094.3	10327.8	47474.5	37146.7	21541.1
%CRP_4	306	72	30	-1.09204	0.274817	-1.09204	0.274817	23	4	0.303134		%CRP_4	23	9529.91	5772.88	544.939	37082.5	2790.7	13865	11074.3	9732.45		%CRP_4	4	14798.8	11318.4	5081.21	31477.1	7023.87	22573.7	15549.8	11660.3
%IL6_S1	1048	128	58	-1.11907	0.263111	-1.11907	0.263111	44	4	0.283236		%IL6_S1	44	7824.92	5231.89	514.429	41472.2	3082.61	8714.77	5632.15	7954.33		%IL6_S1	4	9854.76	7345.2	5176.89	19551.8	5198.25	14511.3	9313.02	6771.17
%IL8_S1	1101	75	65	0.857954	0.390918	0.857954	0.390918	44	4	0.416086		%IL8_S1	44	484.646	449.865	120.45	1377.97	247.303	620.6	373.297	306.968		%IL8_S1	4	345.303	305.855	187.469	582.033	198.158	492.448	294.29	185.19
%TNF_S1	1064.5	111.5	74.5	-0.503582	0.614556	-0.503609	0.614536	44	4	0.627053		%TNF_S1	44	181.682	164.273	100	345.885	138.748	211.762	73.0136	59.3203		%TNF_S1	4	188.307	191.241	132.951	237.796	150.164	226.45	76.2858	47.1507
%NGAL_M1	1044	132	54	-1.26828	0.204699	-1.26828	0.204699	44	4	0.220742		%NGAL_M1	44	186.479	115.384	16.3676	1176.32	77.3309	192.616	115.285	236.278		%NGAL_M1	4	275.555	199.575	81.2203	621.849	137.665	413.444	275.78	237.551
%NGAL_M2	1090	86	76	0.447628	0.654422	0.447628	0.654422	44	4	0.679063		%NGAL_M2	44	176.695	115.509	5.08558	1270.04	61.9475	188.824	126.877	214.304		%NGAL_M2	4	98.6245	81.5691	65.4242	165.936	73.0033	124.246	51.2425	45.5221
%NGAL_M3	1095	81	71	0.63414	0.52599	0.63414	0.52599	44	4	0.552225		%NGAL_M3	44	317.823	205.929	18.3854	2042.34	95.9312	361.277	265.346	392.076		%NGAL_M3	4	166.448	169.355	62.5011	264.581	81.0997	251.796	170.696	100.26
%NGAL_M4	1101	75	65	0.857954	0.390918	0.857954	0.390918	44	4	0.416086		%NGAL_M4	44	251.519	185.584	7.38487	1268.22	66.3779	305.79	239.412	263.774		%NGAL_M4	4	157.32	133.904	15.14	346.332	18.3888	296.251	277.863	165.575
%KIM1_M1	1096	80	70	0.671442	0.501939	0.671442	0.501939	44	4	0.528256		%KIM1_M1	44	89.1044	61.2935	2.95821	639.387	18.9392	97.1298	78.1906	118.223		%KIM1_M1	4	49.8491	37.6563	6.85025	117.234	12.0751	87.6232	75.5481	50.0522
%KIM1_M2	1099	77	67	0.783349	0.433423	0.783349	0.433423	44	4	0.459318		%KIM1_M2	44	1669.93	317.216	6.44466	17415.3	128.179	1307.84	1179.66	3665.51		%KIM1_M2	4	315.273	182.976	83.453	811.686	87.5693	542.976	455.407	342.461
%KIM1_M3	1065	111	75	-0.484931	0.627726	-0.484931	0.627726	44	4	0.652832		%KIM1_M3	44	1972.1	429.059	13.2074	27276.1	166.732	967.701	800.969	4796.43		%KIM1_M3	4	648.756	790.792	84.6584	928.783	402.837	894.675	491.838	385.879
%KIM1_M4	1114.5	61.5	51.5	1.36154	0.173345	1.36157	0.173334	44	4	0.180296		%KIM1_M4	44	317.417	100	1.86255	2729.77	33.2767	285.452	252.175	529.67		%KIM1_M4	4	59.7844	53.4251	1.73452	130.553	4.29239	115.277	110.984	65.3128
%IL18_M1	1073	103	83	-0.186512	0.852044	-0.186969	0.851685	44	4	0.871385		%IL18_M1	44	124.357	100	41.391	460.923	83.0553	122.023	38.9674	83.8329		%IL18_M1	4	101.171	115.3	37.4073	136.678	74.9698	127.373	52.4029	43.746
%IL18_M2	1109	67	57	1.15637	0.247529	1.15829	0.246746	44	4	0.266667		%IL18_M2	44	118.014	106.266	28.5472	308.2	75.8151	144.743	68.9277	55.857		%IL18_M2	4	86.5041	93.8702	58.2759	100	73.0082	100	26.9918	19.6862
%IL18_M3	1104	72	62	0.969861	0.332116	0.970151	0.331972	44	4	0.355566		%IL18_M3	44	135.919	112.531	34.8341	432.42	79.1633	152.11	72.9468	83.9772		%IL18_M3	4	93.7313	88.1716	33.7316	164.85	46.0038	141.459	95.455	59.1811
%IL18_M4	1108	68	58	1.11907	0.263111	1.12276	0.261539	44	4	0.283236		%IL18_M4	44	133.708	105.183	34.8341	797.753	81.2071	138.313	57.1056	117.754		%IL18_M4	4	87.3124	72.0829	26.7031	178.381	35.4345	139.19	103.756	68.2875
%MMP9_M1	1022	59	53	0.511617	0.60892	0.511617	0.60892	43	3	0.642819		%MMP9_M1	43	7146.5	1227.2	6.43411	88492.3	567.426	3680.38	3112.95	15685.9		%MMP9_M1	3	3007.14	787.254	110.504	8123.67	110.504	8123.67	8013.17	4443.95
%MMP9_M2	1033	48	42	1.00099	0.316833	1.00099	0.316833	43	3	0.344137		%MMP9_M2	43	4484.31	1298.98	2.55186	32365.9	248.343	8612.34	8364	6675.16		%MMP9_M2	3	636.235	392.742	243.96	1272	243.96	1272	1028.04	555.595
%MMP9_M3	1024	57	51	0.600593	0.548111	0.600593	0.548111	43	3	0.582477		%MMP9_M3	43	5359.98	2733.15	1.87304	46175.9	397.457	6977.01	6579.55	8573.95		%MMP9_M3	3	1493.03	735.267	359.178	3384.64	359.178	3384.64	3025.46	1648.94
%MMP9_M4	1030	51	45	0.867524	0.385656	0.867524	0.385656	43	3	0.416469		%MMP9_M4	43	30484	882.157	0.813973	1.07416e+06	111.573	2996.27	2884.7	163591		%MMP9_M4	3	1163.06	114.627	3.20546	3371.33	3.20546	3371.33	3368.13	1913.24
%TIMP_M2	1074	102	84	-0.149209	0.881388	-0.149209	0.881388	44	4	0.899815		%TIMP_M2	44	261.114	144.5	4.59208	1726.46	98.9291	260.921	161.992	327.852		%TIMP_M2	4	232.733	147.593	92.4219	543.326	93.4828	371.984	278.501	213.136
%TIMP_M3	1059	117	69	-0.708745	0.478483	-0.708745	0.478483	44	4	0.504738		%TIMP_M3	44	395.618	178.048	34.1412	2089.23	89.933	473.443	383.51	494.278		%TIMP_M3	4	416.87	354.385	77.2011	881.508	171.822	661.917	490.095	343.773
%MMPTIM2	1036	45	39	1.13445	0.256605	1.13445	0.256605	43	3	0.280369		%MMPTIM2	43	2268.56	874.899	2.02431	17917.1	157.021	2192.52	2035.5	3585.47		%MMPTIM2	3	523.392	121.59	72.2848	1376.3	72.2848	1376.3	1304.02	739.053
%MMPTIM3	1042	39	33	1.40138	0.161109	1.40138	0.161109	43	3	0.17747		%MMPTIM3	43	1899.17	1044.97	2.88565	12100.7	219.255	2210.19	1990.93	2603.17		%MMPTIM3	3	228.331	166.227	134.805	383.961				135.692
Zmienna	Test U Manna-Whitneya (AKI.STA) Względem zmiennej: GRUPA Zaznaczone wyniki są istotne z p <.05000 Warunek uwzględniania: WYKLUCZ=0											Zmienna	GRUPA=Kontrola Statystyki opisowe (AKI.STA) Warunek uwzględniania: WYKLUCZ=0										Zmienna	GRUPA=Hemofilt Statystyki opisowe (AKI.STA) Warunek uwzględniania: WYKLUCZ=0
	Sum.rang	Sum.rang	U	Z	p	Z	p	N ważn.	N ważn.	2*1str.			Nważnych	Średnia	Mediana	Minimum	Maksimum	Dolny	Górny	Kwartyl.	Odch.std			Nważnych	Średnia	Mediana	Minimum	Maksimum	Dolny	Górny	Kwartyl.	Odch.std
WIEK	690	486	225	-0.958315	0.337905	-0.959801	0.337156	30	18	0.346835		WIEK	30	65.2667	66	30	85	63	70	7	11.3591		WIEK	18	68.3889	69	55	81	65	74	9	7.86757
MASA	787.5	388.5	217.5	1.11803	0.263553	1.11882	0.263216	30	18	0.26648		MASA	30	78.8	80	60	106	71	85	14	10.3204		MASA	18	76	73	54	104	64	86	22	14.9509
WZROST	765	411	240	0.638877	0.522904	0.640181	0.522055	30	18	0.533562		WZROST	30	166.067	167.5	145	183	162	172	10	8.31672		WZROST	18	164.444	164	147	180	156	173	17	9.90082
BMI	748.5	427.5	256.5	0.287494	0.773734	0.287502	0.773728	30	18	0.775943		BMI	30	28.5936	28.3647	22.0968	36.5713	26.0375	31.0979	5.0604	3.34658		BMI	18	28.0183	28.6184	20.1092	34.7807	25.1024	31.1111	6.00872	4.22004
CAD	594	186	95	2.20462	0.0274814	2.42364	0.0153663	26	13	0.0271629		CAD	26	2.69231	3	2	4	2	3	1	0.679366		CAD	13	2.07692	2	1	3	2	2	0	0.640513
ESL	779	397	226	0.937019	0.34875	0.937044	0.348736	30	18	0.357845		ESL	30	5.67823	4.1525	1.225	45.69	2.1	6.901	4.801	7.98544		ESL	18	4.14433	2.732	1.221	17.66	2.203	4.25	2.047	4.09529
ADRENALI	724.5	451.5	259.5	-0.223607	0.823063	-0.466501	0.640857	30	18	0.824828		ADRENALI	30	0.00136667	0	0	0.031	0	0	0	0.00588677		ADRENALI	18	0.000944444	0	0	0.01	0	0	0	0.00279647
NORADREN	629	547	164	-2.25736	0.023986	-2.46419	0.0137327	30	18	0.023597		NORADREN	30	0.00273333	0	0	0.021	0	0.005	0.005	0.00530409		NORADREN	18	0.00794444	0.006	0	0.036	0	0.009	0.009	0.00979479
CZAS_CPB	692.5	483.5	227.5	-0.905075	0.365426	-0.905542	0.365179	30	18	0.369066		CZAS_CPB	30	86.5	81.5	44	198	58	105	47	38.0234		CZAS_CPB	18	94.2778	83.5	42	162	73	108	35	34.5846
CZASKLEM	684	492	219	-1.08609	0.27744	-1.0865	0.277257	30	18	0.285281		CZASKLEM	30	58.7	50.5	23	167	34	79	45	31.8782		CZASKLEM	18	64.5	66	23	111	52	78	26	25.1846
OBJHEMOF	465	711	0	-5.74989	8.93829e-09	-6.62646	3.44363e-11	30	18	2.73604e-13		OBJHEMOF	30	0	0	0	0	0	0	0	0		OBJHEMOF	18	1172.22	1100	500	2000	1000	1500	500	386.242
ODEBRTBW	465	711	0	-5.74989	8.93829e-09	-6.61289	3.77471e-11	30	18	2.73604e-13		ODEBRTBW	30	0	0	0	0	0	0	0	0		ODEBRTBW	18	0.0358056	0.0325	0.0172	0.0727	0.0272	0.0434	0.0162	0.0144364
ODEBRWOD	465	711	0	-5.74989	8.93829e-09	-6.61289	3.77471e-11	30	18	2.73604e-13		ODEBRWOD	30	0	0	0	0	0	0	0	0		ODEBRWOD	18	0.256872	0.2146	0.1085	0.5682	0.173	0.3367	0.1637	0.121561
DIURBLOK	852.5	323.5	152.5	2.50227	0.0123406	2.50758	0.0121566	30	18	0.0113157		DIURBLOK	30	1601	1600	300	3600	1200	2000	800	756.007		DIURBLOK	18	1025	1100	100	2000	400	1500	1100	631.583
PŁYNOTRZ	587	589	122	-3.15179	0.00162287	-3.15788	0.00158935	30	18	0.00125332		PŁYNOTRZ	30	2739.33	2800	1600	3650	2400	3100	700	521.635		PŁYNOTRZ	18	3326.67	3300	1900	4600	3000	3850	850	688.442
PŁYNODEB	603	573	138	-2.81106	0.00493821	-2.81488	0.00487986	30	18	0.00433963		PŁYNODEB	30	2480	2300	1300	4100	1800	3200	1400	819.335		PŁYNODEB	18	3188.89	3400	300	4300	2900	3700	800	962.16
BILANSPŁ	790.5	385.5	214.5	1.18192	0.237238	1.18295	0.23683	30	18	0.239877		BILANSPŁ	30	259.333	450	-1700	1200	-200	800	1000	733.527		BILANSPŁ	18	137.778	50	-1050	2660	-450	570	1020	914.147
ŚRPO2CPB	621	555	156	-2.42773	0.0151942	-2.42813	0.0151776	30	18	0.0145808		ŚRPO2CPB	30	158.058	151	43	257.5	119.5	200.5	81	54.3108		ŚRPO2CPB	18	197.889	202.75	122.5	289	160	232	72	47.3909
HT_0	894.5	281.5	110.5	3.39669	0.000682135	3.39752	0.00068007	30	18	0.000440337		HT_0	30	41.8733	41	35.9	49.1	39.3	44.9	5.6	3.40141		HT_0	18	38.1056	37.7	30.8	44	35.5	40.7	5.2	3.43142
HTCPB_1	823	353	182	1.87404	0.0609261	1.88228	0.0597989	30	18	0.0619637		HTCPB_1	30	22.9	23	16	32	20	25	5	3.92472		HTCPB_1	18	20.5	20.5	15	27	19	23	4	3.5851
HTCPB_2	728	353	182	1.57552	0.115137	1.58202	0.113645	28	18	0.118492		HTCPB_2	28	26.6786	27.5	18	33	24	30	6	3.86871		HTCPB_2	18	24.8889	25.5	18	33	23	27	4	4.01305
HTCPB_3			0	0	1	0	1	1	6			HTCPB_3	1	36	36	36	36	36	36	0			HTCPB_3	6	23.1667	23	20	27	20	26	6	3.18852
DELTAHCT	693	483	228	-0.894427	0.371094	-0.898632	0.36885	30	18	0.3805		DELTAHCT	30	2	3	-24	11	1	5	4	7.30611		DELTAHCT	18	4.38889	4	-5	14	2	8	6	4.61633
HBA1C	713.5	367.5	196.5	1.24916	0.211606	1.25276	0.210293	28	18	0.213971		HBA1C	28	6.25357	5.8	5.2	10.9	5.5	6.35	0.85	1.28221		HBA1C	18	5.73333	5.75	4.6	7.1	5.1	5.9	0.8	0.709598
KREA_0	703	473	238	-0.681468	0.495576	-0.681783	0.495377	30	18	0.506108		KREA_0	30	0.933667	0.91	0.68	1.61	0.82	0.99	0.17	0.200095		KREA_0	18	0.99	1	0.61	1.95	0.76	1.08	0.32	0.315595
EGFR_0	801	375	204	1.40553	0.159865	1.4061	0.159695	30	18	0.16462		EGFR_0	30	80.2667	82.5	43	113	70	91	21	15.8896		EGFR_0	18	71.7222	73	33	101	60	85	25	19.9523
KREA_1	671.5	504.5	206.5	-1.35229	0.176284	-1.35277	0.176131	30	18	0.178071		KREA_1	30	1.00833	0.95	0.58	1.92	0.77	1.12	0.35	0.309984		KREA_1	18	1.20389	1.1	0.52	2.69	0.81	1.48	0.67	0.525403
EGFR_1	807.5	368.5	197.5	1.54395	0.122601	1.54525	0.122286	30	18	0.123419		EGFR_1	30	75.3333	73	35	122	61	94	33	21.78		EGFR_1	18	62.5556	63	22	100	36	92	56	28.2723
KREA_2	665.5	510.5	200.5	-1.48006	0.138857	-1.48043	0.138761	30	18	0.139989		KREA_2	30	0.919	0.88	0.57	2.03	0.69	1.01	0.32	0.303932		KREA_2	18	1.15111	1.105	0.5	2.33	0.72	1.28	0.56	0.53503
EGFR_2	817.5	358.5	187.5	1.75691	0.078934	1.75744	0.0788446	30	18	0.07884		EGFR_2	30	81.8333	84.5	33	113	72	95	23	19.6049		EGFR_2	18	65.7222	60	21	110	42	97	55	29.4575
KREA_3	581.5	408.5	175.5	-1.18328	0.2367	-1.18374	0.236518	28	16	0.239628		KREA_3	28	0.915714	0.835	0.52	1.76	0.71	0.975	0.265	0.302623		KREA_3	16	1.08937	0.965	0.45	2.27	0.81	1.37	0.56	0.484554
EGFR_3	692.5	297.5	161.5	1.52484	0.127299	1.52549	0.127138	28	16	0.128313		EGFR_3	28	82.4643	86.5	39	119	70.5	93.5	23	19.9694		EGFR_3	16	67.8125	70.5	21	103	39	96	57	28.5965
KREA_4	288.5	272.5	117.5	-0.632714	0.526921	-0.632872	0.526817	18	15	0.531967		KREA_4	18	0.899444	0.805	0.58	1.4	0.75	1.08	0.33	0.242134		KREA_4	15	1.01933	0.96	0.51	1.81	0.75	1.29	0.54	0.386846
EGFR_4	340	221	101	1.22927	0.218971	1.2301	0.218662	18	15	0.229232		EGFR_4	18	84.2778	86.5	51	123	71	96	25	19.2501		EGFR_4	15	70.0667	75	28	101	42	97	55	25.7529
CRP_0	764	412	241	0.617581	0.536852	0.617698	0.536775	30	18	0.54756		CRP_0	30	3.238	1.2	0.22	32.8	0.55	2.71	2.16	6.31466		CRP_0	18	1.29167	1.04	0.31	4.87	0.66	1.49	0.83	1.03967
CRP_1	745	431	260	0.212959	0.831359	0.212959	0.831359	30	18	0.841282		CRP_1	30	66.0703	60.52	16.48	153.71	46.7	87.12	40.42	28.9183		CRP_1	18	62.8806	59.45	16.4	103.23	45.06	82.48	37.42	23.5283
CRP_2	706	470	241	-0.617581	0.536852	-0.617581	0.536852	30	18	0.54756		CRP_2	30	208.58	200.085	67.41	527.29	154.76	256.9	102.14	82.7624		CRP_2	18	211.639	199.415	127.8	311.46	181.2	237.66	56.46	53.0436
CRP_3	540	450	134	-2.19578	0.0281088	-2.19578	0.0281088	28	16	0.0278505		CRP_3	28	119.888	87.11	44.67	294.4	64.9	199.77	134.87	73.7805		CRP_3	16	175.069	165.395	70.03	385.18	121.715	199.795	78.08	85.3058
CRP_4	199	179	88	0.145578	0.884254	0.145578	0.884254	14	13	0.905063		CRP_4	14	91.0879	79.44	13.26	208.92	41.13	148.33	107.2	65.9453		CRP_4	13	77.6777	66.75	39.98	131.63	50.48	104.19	53.71	30.5944
CKMB_0H	754.5	421.5	250.5	0.41527	0.677945	0.416948	0.676717	30	18	0.680906		CKMB_0H	30	23.3667	17.5	11	108	15	21	6	20.1383		CKMB_0H	18	28.9444	17	10	201	14	21	7	43.7028
CKMB_6H	746.5	429.5	258.5	0.244903	0.806532	0.245022	0.806439	30	18	0.808449		CKMB_6H	30	54.6667	55	20	147	36	65	29	25.8688		CKMB_6H	18	57.9444	47.5	23	153	35	61	26	34.6486
CKMB_9H	706	470	241	-0.617581	0.536852	-0.617748	0.536742	30	18	0.54756		CKMB_9H	30	49.5333	46.5	16	137	34	55	21	24.5606		CKMB_9H	18	56.8333	49.5	23	140	35	67	32	32.1289
CKMB_12H	695.5	480.5	230.5	-0.841187	0.400244	-0.841484	0.400077	30	18	0.403997		CKMB_12H	30	45.4667	40	17	117	30	54	24	22.5812		CKMB_12H	18	55.9444	45	21	133	30	70	40	33.646
DOBA_AKI	57.5	62.5	17.5	1.11959	0.262891	1.34159	0.179731	6	9	0.272128		DOBA_AKI	6	1.83333	1.5	1	3	1	3	2	0.983192		DOBA_AKI	9	1.22222	1	1	2	1	1	0	0.440959
DIUR0_2	803	373	202	1.44812	0.147584	1.45497	0.145679	30	18	0.151933		DIUR0_2	30	785	800	100	2200	400	1000	600	520.469		DIUR0_2	18	588.889	550	100	1650	200	800	600	462.905
DIUR2_4	708	468	243	-0.574989	0.565299	-0.579249	0.562422	30	18	0.576079		DIUR2_4	30	471.667	300	100	1800	200	600	400	408.041		DIUR2_4	18	558.333	400	50	1300	200	900	700	425.043
DIUR4_6	729	447	264	-0.127775	0.898327	-0.132305	0.894743	30	18	0.907712		DIUR4_6	30	338.333	200	100	1200	200	400	200	280.296		DIUR4_6	18	319.444	250	50	800	200	500	300	205.182
DIUR6_8	705.5	470.5	240.5	-0.628229	0.529855	-0.658992	0.509901	30	18	0.533562		DIUR6_8	30	260	200	100	1500	150	200	50	263.4		DIUR6_8	18	258.333	200	100	600	150	300	150	148.769
DIUR8_10	686.5	489.5	221.5	-1.03285	0.301675	-1.06517	0.286801	30	18	0.30494		DIUR8_10	30	196.667	150	100	800	100	200	100	147.936		DIUR8_10	18	205.556	200	100	400	150	200	50	102.74
DIUR1012	726.5	449.5	261.5	-0.181015	0.856356	-0.185839	0.852571	30	18	0.857805		DIUR1012	30	245	150	100	1650	100	300	200	296.924		DIUR1012	18	288.889	175	50	1200	100	300	200	307.052
DIUR1214	706	470	241	-0.617581	0.536852	-0.634164	0.525974	30	18	0.54756		DIUR1214	30	211.667	150	100	700	100	250	150	148.372		DIUR1214	18	286.111	200	100	1800	100	200	100	388.741
DIUR1416	618	558	153	-2.49162	0.0127168	-2.61644	0.00888553	30	18	0.0120659		DIUR1416	30	153.333	100	50	800	100	150	50	134.506		DIUR1416	18	222.222	200	100	550	100	300	200	123.933
DIUR1618	698	478	233	-0.787948	0.430728	-0.827943	0.407704	30	18	0.440794		DIUR1618	30	151.667	125	50	400	100	200	100	78.2165		DIUR1618	18	225	175	50	1200	100	200	100	260.796
DIUR1820	677	499	212	-1.23516	0.216771	-1.26206	0.206928	30	18	0.223194		DIUR1820	30	245	200	50	1400	100	200	100	272.394		DIUR1820	18	272.222	200	50	1000	150	300	150	223.753
DIUR2022	766	410	239	0.660172	0.509144	0.67593	0.499086	30	18	0.519743		DIUR2022	30	283.333	200	50	1100	100	200	100	308.873		DIUR2022	18	165.556	200	50	300	100	200	100	87.4624
DIUR2224	758	418	247	0.489805	0.624272	0.496798	0.619332	30	18	0.635084		DIUR2224	30	477.333	200	50	1600	150	1000	850	491.689		DIUR2224	18	310	200	50	800	130	500	370	231.313
GODZ_AKI			0	0	1	0		0	2			GODZ_AKI	0										GODZ_AKI	2	24	24	22	26	22	26	4	2.82843
DIUR_1D	738.5	437.5	266.5	0.0745356	0.940584	0.0745761	0.940552	30	18	0.941194		DIUR_1D	30	3819	3675	1800	7300	2900	4200	1300	1263.47		DIUR_1D	18	3700.56	3400	2050	5500	3050	4450	1400	933.497
KREA_3M	642	486	177	-1.72695	0.0841778	-1.72775	0.0840343	30	17	0.0862494		KREA_3M	30	0.916667	0.885	0.56	1.62	0.77	0.99	0.22	0.246637		KREA_3M	17	1.00059	0.99	0.63	1.67	0.89	1.13	0.24	0.235782
CKD_EPI	830	298	145	2.43544	0.0148742	2.43798	0.0147702	30	17	0.0142262		CKD_EPI	30	82.5	89.5	41	115	74	93	19	16.6127		CKD_EPI	17	69.2353	65	39	95	58	86	28	17.8064
MDRD	817	311	158	2.14762	0.031745	2.14768	0.0317401	30	17	0.0316111		MDRD	30	86.2767	85.95	44.3	138.8	75.3	96.5	21.2	19.3542		MDRD	17	71.0059	67.3	31.8	101.9	58.8	87.3	28.5	19.952
TOPEKREA	745.5	289.5	136.5	2.37615	0.0174948	2.37929	0.0173466	28	17	0.0163472		TOPEKREA	28	38.3929	38.5	13	66	29	47.5	18.5	12.8966		TOPEKREA	17	27.9412	24	13	52	17	39	22	13.0694
IL6_S0	691	485	226	-0.937019	0.34875	-0.946205	0.344045	30	18	0.357845		IL6_S0	30	1.89927	1.661	0.876	6.869	1.13	1.934	0.804	1.20245		IL6_S0	18	1.86533	1.7975	1.13	4.104	1.393	1.968	0.575	0.705556
IL8_S0	706	470	241	-0.617581	0.536852	-0.618353	0.536343	30	18	0.54756		IL8_S0	30	7.01693	3.142	1.578	35.871	2.606	6.2	3.594	8.56195		IL8_S0	18	5.44328	4.727	1.827	14.853	3.405	5.251	1.846	3.50873
TNF_S0	597.5	578.5	132.5	-2.92818	0.00340972	-2.93849	0.00329839	30	18	0.00277676		TNF_S0	30	2.23567	1.9965	1.088	4.915	1.592	2.416	0.824	0.929026		TNF_S0	18	3.25972	2.704	1.21	7.947	2.375	3.948	1.573	1.52423
IL6_S1	673	503	208	-1.32034	0.186721	-1.32034	0.186721	30	18	0.192306		IL6_S1	30	128.147	80.9735	7.166	688.854	57.361	122.813	65.452	139.865		IL6_S1	18	139.775	102.506	29.107	378.131	91.973	162.998	71.025	97.3131
IL8_S1	770	406	235	0.745356	0.456057	0.745437	0.456008	30	18	0.466334		IL8_S1	30	29.4321	17.442	3.688	214.631	10.139	33.071	22.932	39.373		IL8_S1	18	22.0495	14.5725	5.778	66.101	8.735	31.79	23.055	17.2871
TNF_S1	626.5	549.5	161.5	-2.3106	0.0208554	-2.31312	0.0207169	30	18	0.019777		TNF_S1	30	4.07083	3.977	1.335	9.888	2.559	4.519	1.96	1.91991		TNF_S1	18	5.48106	5.1015	2.704	11.404	3.595	6.773	3.178	2.23747
NGAL_M0	766	410	239	0.660172	0.509144	0.660172	0.509144	30	18	0.519743		NGAL_M0	30	9990.39	4081.32	875.824	68244	3444.5	9874.32	6429.83	13729.9		NGAL_M0	18	8831.97	4914.44	1708.88	46619.6	2417.14	7399.76	4982.62	11699.4
KIM1_M0	768	408	237	0.702764	0.482203	0.702841	0.482156	30	18	0.492659		KIM1_M0	30	734.978	664.962	40.81	3770.67	122.486	1058	935.514	786.713		KIM1_M0	18	921.146	327.722	51.252	5910.73	128.396	592.968	464.572	1685.57
IL18_M0	718.5	457.5	253.5	-0.351382	0.725302	-0.35208	0.724778	30	18	0.727912		IL18_M0	30	26.8743	27.113	7.456	46.338	18.092	34.941	16.849	10.5938		IL18_M0	18	28.7572	25.064	9.878	53.281	17.214	38.908	21.694	13.9803
MMP9_M0	709	372	236	0.0922531	0.926497	0.0922673	0.926486	30	16	0.936382		MMP9_M0	30	2280.81	135.275	12.67	33655.9	50.988	643.282	592.294	6373.71		MMP9_M0	16	682.146	240.055	12.67	4200.51	51.3435	803.199	751.855	1103.99
NGAL_M1	734	442	269	-0.0212959	0.98301	-0.0212965	0.983009	30	18	0.991592		NGAL_M1	30	13135.1	5512.57	660.6	78949.5	3233.39	16564.4	13331	16760		NGAL_M1	18	11589	5552.35	2040.93	41267	3503.87	13497.1	9993.22	12409.2
KIM1_M1	777.5	398.5	227.5	0.905075	0.365426	0.905518	0.365192	30	18	0.369066		KIM1_M1	30	372.055	181.141	40.81	3763.31	87.124	290.876	203.752	711.975		KIM1_M1	18	257.839	117.53	31.274	926.726	74.486	227.928	153.442	301.728
IL18_M1	719	457	254	-0.340734	0.733304	-0.341831	0.732479	30	18	0.743817		IL18_M1	30	27.0157	26.1535	15.226	48.552	21.717	29.162	7.445	8.30663		IL18_M1	18	32.3132	26.1535	9.878	78.208	18.092	44.136	26.044	18.3506
MMP9_M1	737	439	268	0.0425918	0.966027	0.0425918	0.966027	30	18	0.974779		MMP9_M1	30	14247.1	4549.34	79.049	190972	1485.62	10641.3	9155.68	36012.2		MMP9_M1	18	7723.27	3175.54	449.728	43567.8	905.82	13000.3	12094.5	10397.1
NGAL_M2	762	414	243	0.574989	0.565299	0.574989	0.565299	30	18	0.576079		NGAL_M2	30	9012.68	6143.31	727.672	39145.7	4008.24	12074.9	8066.69	8134		NGAL_M2	18	8530.27	5390.61	816.3	37567.2	3373.88	13617.6	10243.7	8720.88
KIM1_M2	787.5	388.5	217.5	1.11803	0.263553	1.11813	0.263514	30	18	0.26648		KIM1_M2	30	4430.57	1623.63	57.645	23004.3	364.462	6942.59	6578.13	5927.07		KIM1_M2	18	2730.08	676.437	64.244	15960.4	290.876	2999.66	2708.78	4559.28
IL18_M2	768	408	237	0.702764	0.482203	0.703758	0.481584	30	18	0.492659		IL18_M2	30	29.382	29.162	7.456	59.788	23.532	34.941	11.409	11.4559		IL18_M2	18	27.6051	27.113	7.456	64.348	15.226	34.941	19.715	14.4446
MMP9_M2	789	387	216	1.14998	0.250154	1.14998	0.250154	30	18	0.2574		MMP9_M2	30	6449.29	2921.53	31.465	28800.2	1462.47	8148.75	6686.28	8309.69		MMP9_M2	18	3398.74	2140.16	62.332	13767.2	829.928	4443.78	3613.85	3878.04
NGAL_M3	742	434	263	0.149071	0.881498	0.149071	0.881498	30	18	0.891026		NGAL_M3	30	12906.1	10254.5	3339.12	52175.2	7470.4	12592.1	5121.66	9863.1		NGAL_M3	18	14003.4	9790	2188.91	34540.8	4261.28	18453.1	14191.8	11308.4
KIM1_M3	694.5	481.5	229.5	-0.862483	0.388422	-0.862507	0.388409	30	18	0.392144		KIM1_M3	30	3237.51	1811.87	87.124	17049.2	418.652	4635.68	4217.02	4131.9		KIM1_M3	18	3367.26	1676.82	40.81	12128	893.942	5514.64	4620.7	3303.52
IL18_M3	725.5	450.5	260.5	-0.202311	0.839674	-0.202746	0.839334	30	18	0.841282		IL18_M3	30	31.9949	27.243	9.878	101.757	18.092	37.616	19.524	20.1359		IL18_M3	18	43.7563	27.291	9.878	147.51	12.478	43.71	31.232	42.8702
MMP9_M3	738	438	267	0.0638877	0.94906	0.0638877	0.94906	30	18	0.957978		MMP9_M3	30	5042.98	3028.65	346.29	31663.4	1975.89	5982.45	4006.56	6398.76		MMP9_M3	18	17101.8	2869.8	59.225	120000	1369.84	5506.7	4136.86	35032.8
NGAL_M4	779	397	226	0.937019	0.34875	0.937019	0.34875	30	18	0.357845		NGAL_M4	30	12605.7	9319.28	2356.82	35250.1	4312.59	19791	15478.4	9739.56		NGAL_M4	18	10891.5	6497.3	1004.72	34746.2	3425.43	11590.9	8165.44	10999.3
KIM1_M4	782	394	223	1.00091	0.316873	1.0015	0.316584	30	18	0.325458		KIM1_M4	30	2033.38	333.385	45.799	25667.4	86.344	744.952	658.608	5110.03		KIM1_M4	18	686.369	125.441	31.274	6593.04	86.344	612.496	526.152	1528.55
IL18_M4	795.5	380.5	209.5	1.2884	0.197607	1.29072	0.196803	30	18	0.199723		IL18_M4	30	33.6659	30.106	9.878	78.802	19.931	40.334	20.403	19.3703		IL18_M4	18	28.1861	22.6245	9.878	92.284	15.226	31.05	15.824	19.6252
MMP9_M4	757	419	248	0.468509	0.639421	0.468509	0.639421	30	18	0.650217		MMP9_M4	30	8643.62	3444.24	15.942	100077	430.198	6429.83	5999.63	19183.1		MMP9_M4	18	18943.3	2572.92	16.748	249936	203.066	5749.43	5546.36	58473
TIMP_M0	778	398	227	0.915723	0.359813	0.915723	0.359813	30	18	0.369066		TIMP_M0	30	1.65807	1.23965	0.26912	5.3124	0.66973	2.4655	1.79577	1.30154		TIMP_M0	18	1.57808	0.777005	0.23997	5.5593	0.37659	2.7768	2.40021	1.59266
TIMP_M2	783	393	222	1.0222	0.306686	1.0222	0.306686	30	18	0.315092		TIMP_M2	30	3.23587	1.9988	0.022098	12.9983	0.93778	4.5942	3.65642	3.20663		TIMP_M2	18	2.03861	1.90175	0.25454	4.4499	0.73162	2.9968	2.26518	1.45512
TIMP_M3	733	443	268	-0.0425918	0.966027	-0.0425918	0.966027	30	18	0.974779		TIMP_M3	30	3.78391	2.31905	0.42085	10.1073	1.2036	5.6847	4.4811	3.32062		TIMP_M3	18	3.64907	2.2583	0.1875	14.0237	1.5035	4.8319	3.3284	3.53693
MMPTIMP0	666	415	201	-0.899468	0.368404	-0.899468	0.368404	30	16	0.378584		MMPTIMP0	30	2709.92	117.875	5.13892	51908.5	49.8651	678.567	628.702	9528.07		MMPTIMP0	16	949.647	250.463	6.6839	9165.9	123.273	854.378	731.105	2223.98
MMPTIMP2	782	394	223	1.00091	0.316873	1.00091	0.316873	30	18	0.325458		MMPTIMP2	30	3151.64	1478.31	8.06919	13308.5	638.562	4847.55	4208.99	3687.33		MMPTIMP2	18	1794.16	1156.1	159.596	10248.6	523.62	2393.33	1869.71	2278.63
MMPTIMP3	716	460	251	-0.404622	0.685756	-0.404622	0.685756	30	18	0.696451		MMPTIMP3	30	2061.13	1185.66	161.426	14059.4	752.058	1591.54	839.478	2968.67		MMPTIMP3	18	2776.18	1421.93	239.37	12077.4	697.811	1963.17	1265.36	3548.27
%KREA_1	669	507	204	-1.40553	0.159865	-1.40553	0.159865	30	18	0.16462		%KREA_1	30	107.343	106.647	79.4872	159.783	89.8734	118.681	28.8079	20.5328		%KREA_1	18	119.961	112.682	70.297	172	100	140.952	40.9524	29.6233
%EGFR_1	801	375	204	1.40553	0.159865	1.40557	0.159854	30	18	0.16462		%EGFR_1	30	93.2353	93.6667	56.25	121.429	81.3953	104.124	22.7284	16.6052		%EGFR_1	18	84.1381	90.5506	52	125.641	65.4545	100	34.5455	21.654
%KREA_2	645	531	180	-1.91663	0.0552859	-1.91663	0.0552859	30	18	0.0560909		%KREA_2	30	97.036	96.8344	78.3133	130.263	86.1111	104.082	17.9705	14.0725		%KREA_2	18	114.348	109.987	70.297	214.019	85.2459	122.222	36.9763	34.7965
%EGFR_2	828	348	177	1.98052	0.0476463	1.98062	0.0476342	30	18	0.0481387		%EGFR_2	30	101.544	101.548	72.1519	126.087	95.122	107.692	12.5704	13.1907		%EGFR_2	18	88.6141	89.2045	39.6226	125.641	78.0488	105.435	27.386	22.9593
%KREA_3	600	390	194	-0.731925	0.464215	-0.731925	0.464215	28	16	0.475929		%KREA_3	28	96.871	95.7649	72.2222	141.748	84.2865	103.197	18.9108	16.4269		%KREA_3	16	109.945	101.209	73.7705	212.15	84.6397	117.536	32.8968	38.1511
%EGFR_3	667	323	187	0.902708	0.366682	0.902708	0.366682	28	16	0.377274		%EGFR_3	28	102.716	103.078	65.7895	124.638	95.9729	111.718	15.745	14.9531		%EGFR_3	16	94.1402	98.9097	39.6226	127.273	82.0024	109.119	27.1166	24.6473
%KREA_4	272	289	101	-1.22927	0.218971	-1.22927	0.218971	18	15	0.229232		%KREA_4	18	92.421	90.6549	71.5909	115.842	82.4176	98.5401	16.1226	13.4754		%KREA_4	15	104.455	100	71.4286	169.159	84.6154	112.857	28.2418	27.6186
%EGFR_4	339	222	102	1.19312	0.232824	1.19312	0.232824	18	15	0.243624		%EGFR_4	18	106.71	106.778	83.7209	135.714	102	117.722	15.7215	14.7705		%EGFR_4	15	99.2167	100	52.8302	149.091	89.2857	106.41	17.1245	23.9248
%CRP_1	730	446	265	-0.106479	0.915202	-0.106479	0.915202	30	18	0.924437		%CRP_1	30	7757.01	4432.32	185.976	28050	2630.94	12303.6	9672.69	7151.2		%CRP_1	18	7154.44	5853.2	1781.93	17844.6	3161.15	9914.29	6753.13	5062.51
%CRP_2	704	472	239	-0.660172	0.509144	-0.660172	0.509144	30	18	0.519743		%CRP_2	30	23622.7	16373.3	821.707	69597.5	7997.36	36809.1	28811.7	20735.5		%CRP_2	18	26538.6	21891.1	4064.27	87893.5	9683.45	35875	26191.5	21021.2
%CRP_3	541	449	135	-2.17138	0.0299034	-2.17138	0.0299034	28	16	0.0297164		%CRP_3	28	15072.9	7538.84	464.613	65364.5	3567	18292.9	14725.9	18774.3		%CRP_3	16	23921.7	12043.9	2269.4	97358.1	9427.01	35458.4	26031.4	24935.5
%CRP_4	197	181	90	0.0485262	0.961297	0.0485262	0.961297	14	13	0.980972		%CRP_4	14	9872.05	6756.68	544.939	37082.5	2790.7	13865	11074.3	9667.15		%CRP_4	13	10782.6	5748.03	827.721	33609.7	4784.89	13670.2	8885.35	10668.7
%IL6_S1	691	485	226	-0.937019	0.34875	-0.937019	0.34875	30	18	0.357845		%IL6_S1	30	7939.24	4622.82	514.429	41472.2	3001.29	7354.45	4353.17	8742.04		%IL6_S1	18	8085.45	5759.07	2492.45	25858.1	4189.89	9470.78	5280.89	6215.77
%IL8_S1	777	399	228	0.894427	0.371094	0.894427	0.371094	30	18	0.3805		%IL8_S1	30	497.672	463.02	144.963	1269.03	260.892	632.886	371.994	300.878		%IL8_S1	18	431.971	417.387	120.45	1377.97	192.759	492.647	299.887	302.158
%TNF_S1	753.5	422.5	251.5	0.393974	0.693601	0.393995	0.693585	30	18	0.696451		%TNF_S1	30	185.302	172.381	100	345.885	134.045	215.104	81.0591	62.6347		%TNF_S1	18	177.12	155.556	113.097	293.005	142.943	211.762	68.8185	50.6545
%NGAL_M1	730	446	265	-0.106479	0.915202	-0.106479	0.915202	30	18	0.924437		%NGAL_M1	30	181.119	117.433	16.3676	1176.32	71.7711	202.968	131.197	212.891		%NGAL_M1	18	215.207	111.631	27.581	1137.41	82.7644	189.227	106.462	273.487
%NGAL_M2	742	434	263	0.149071	0.881498	0.149071	0.881498	30	18	0.891026		%NGAL_M2	30	190.824	118.301	5.08558	1270.04	58.2453	175.253	117.008	249.276		%NGAL_M2	18	135.798	89.8894	33.7713	382.885	71.6601	165.936	94.2757	99.2066
%NGAL_M3	734	442	269	-0.0212959	0.98301	-0.0212959	0.98301	30	18	0.991592		%NGAL_M3	30	343.942	204.086	18.3854	2042.34	80.1567	313.515	233.358	458.818		%NGAL_M3	18	240.653	205.929	59.8502	660.473	99.6984	330.969	231.271	171.39
%NGAL_M4	773	403	232	0.809244	0.418376	0.809244	0.418376	30	18	0.428324		%NGAL_M4	30	250.054	197.653	7.38487	921.084	68.6422	346.332	277.69	233.391		%NGAL_M4	18	233.027	164.005	15.14	1268.22	44.4355	261.002	216.566	299.377
%KIM1_M1	717	459	252	-0.383326	0.701478	-0.383326	0.701478	30	18	0.712121		%KIM1_M1	30	93.8091	54.0127	5.56786	639.387	18.7481	94.2597	75.5116	137.647		%KIM1_M1	18	72.5398	61.3044	2.95821	195.288	18.1385	103.667	85.5289	59.2191
%KIM1_M2	755	421	250	0.425918	0.670168	0.425918	0.670168	30	18	0.680906		%KIM1_M2	30	1996.37	241.464	6.44466	17415.3	134.4	1317.46	1183.06	4311.28		%KIM1_M2	18	824.843	321.407	7.08116	4631.52	89.0183	811.686	722.667	1336.4
%KIM1_M3	675	501	210	-1.27775	0.201337	-1.27775	0.201337	30	18	0.207342		%KIM1_M3	30	2057.36	377.816	13.2074	27276.1	163.472	766.602	603.13	5550.16		%KIM1_M3	18	1535.93	790.792	22.1997	9997.86	230.94	1600.28	1369.34	2422.13
%KIM1_M4	768.5	407.5	236.5	0.713412	0.475591	0.713432	0.475579	30	18	0.4794		%KIM1_M4	30	343.464	108.796	5.63429	2729.77	33.5379	223.716	190.178	600.847		%KIM1_M4	18	216.753	72.4875	1.73452	1182.57	26.4512	322.801	296.35	313.397
%IL18_M1	713	463	248	-0.468509	0.639421	-0.469658	0.6386	30	18	0.650217		%IL18_M1	30	117.708	100	59.7502	442.498	77.9686	116.416	38.4475	71.7991		%IL18_M1	18	130.287	100	37.4073	460.923	84.1587	136.678	52.5195	96.5999
%IL18_M2	780.5	395.5	224.5	0.968963	0.332564	0.970571	0.331763	30	18	0.33604		%IL18_M2	30	120.961	112.531	50.2384	308.2	76.4758	150.619	74.1433	55.9213		%IL18_M2	18	106.1	100	28.5472	218.52	64.8759	131.948	67.0721	51.8993
%IL18_M3	722.5	453.5	257.5	-0.266199	0.790086	-0.266278	0.790025	30	18	0.792152		%IL18_M3	30	123.942	112.531	50.2384	432.42	77.9686	150.08	72.1112	71.3268		%IL18_M3	18	146.506	109.034	33.7316	351.059	79.1633	243.685	164.522	99.1171
%IL18_M4	786.5	389.5	218.5	1.09674	0.272757	1.10036	0.271177	30	18	0.275774		%IL18_M4	30	141.234	113.562	46.8996	797.753	79.5032	154.141	74.6373	133.036		%IL18_M4	18	110.856	100	26.7031	368.193	82.6106	133.319	50.708	74.5495
%MMP9_M1	727	354	218	0.507392	0.61188	0.507392	0.61188	30	16	0.623615		%MMP9_M1	30	7022.61	2080.86	6.43411	88492.3	567.426	3680.38	3112.95	16927.4		%MMP9_M1	16	6602.66	1046.5	82.2849	41524.6	414.334	8189.51	7775.17	11860.7
%MMP9_M2	743	338	202	0.876405	0.380811	0.876405	0.380811	30	16	0.391163		%MMP9_M2	30	4873.88	1329.21	2.55186	32365.9	406.397	5380.28	4973.88	7373.16		%MMP9_M2	16	3032.33	635.5	16.0887	14211.6	150.817	5355.92	5205.1	4484.35
%MMP9_M3	687	394	222	-0.415139	0.67804	-0.415139	0.67804	30	16	0.689662		%MMP9_M3	30	5574.7	1981.1	1.87304	46175.9	397.457	6977.01	6579.55	9653.92		%MMP9_M3	16	4232.31	3473.59	73.3056	19624.5	474.002	4719.77	4245.77	5249.44
%MMP9_M4	703	378	238	-0.0461266	0.963209	-0.0461266	0.963209	30	16	0.972712		%MMP9_M4	30	5862.35	839.352	9.46669	82334.3	76.0939	3371.33	3295.24	15514.5		%MMP9_M4	16	71151.9	911.945	0.813973	1.07416e+06	143.152	2498.04	2354.89	267702
%TIMP_M2	752	424	253	0.36203	0.71733	0.36203	0.71733	30	18	0.727912		%TIMP_M2	30	285.04	154.864	4.59208	1726.46	92.4219	256.98	164.559	364.747		%TIMP_M2	18	214.931	131.393	38.3155	929.033	94.5437	264.861	170.317	223.307
%TIMP_M3	707	469	242	-0.596285	0.550985	-0.596285	0.550985	30	18	0.561734		%TIMP_M3	30	408.968	191.317	34.7397	2089.23	87.0087	480.134	393.125	546.711		%TIMP_M3	18	378.09	225.908	34.1412	1236.5	142.072	466.752	324.679	358.34
%MMPTIM2	748	333	197	0.991721	0.321334	0.991721	0.321334	30	16	0.330747		%MMPTIM2	30	2619.74	1091.8	2.02431	17917.1	323.123	2655.01	2331.89	4046.11		%MMPTIM2	16	1282.86	455.294	41.9899	7528.5	110.657	1749.03	1638.37	1934.91
%MMPTIM3	718	363	227	0.299823	0.764314	0.299823	0.764314	30	16	0.775536		%MMPTIM3	30	1916.79	839.997	2.88565	12100.7	219.255	1954.57	1735.32	2842.94		%MMPTIM3	16	1552.84	737.719	36.3441	5976.95	150.516	2253.46	2102.95	1944.39
Zmienna	Test U Manna-Whitneya (AKI.STA) Względem zmiennej: POGORPO Zaznaczone wyniki są istotne z p <.05000 Warunek uwzględniania: WYKLUCZ=0 and AKIKDIGO=1											Zmienna	POGORPO=0.000 Statystyki opisowe (AKI.STA) Warunek uwzględniania: WYKLUCZ=0 and AKIKDIGO=1										Zmienna	POGORPO=1.000 Statystyki opisowe (AKI.STA) Warunek uwzględniania: WYKLUCZ=0 and AKIKDIGO=1
	Sum.rang	Sum.rang	U	Z	p	Z	p	N ważn.	N ważn.	2*1str.			Nważnych	Średnia	Mediana	Minimum	Maksimum	Dolny	Górny	Kwartyl.	Odch.std			Nważnych	Średnia	Mediana	Minimum	Maksimum	Dolny	Górny	Kwartyl.	Odch.std
WIEK	92	28	14	-0.57735	0.563703	-0.579423	0.562304	12	3	0.632967		WIEK	12	71.0833	70	64	85	67.5	73	5.5	5.9766		WIEK	3	73.3333	80	59	81	59	81	22	12.4231
MASA	104.5	15.5	9.5	1.22687	0.219873	1.22797	0.219461	12	3	0.232967		MASA	12	76.1667	73.5	62	101	69.5	82	12.5	10.9697		MASA	3	67.3333	64	58	80	58	80	22	11.3725
WZROST	107.5	12.5	6.5	1.65988	0.0969392	1.66435	0.0960443	12	3	0.101099		WZROST	12	164.25	165.5	150	179	158.5	167.5	9	7.61727		WZROST	3	156	156	147	165	147	165	18	9
BMI	97	23	17	0.144338	0.885234	0.144338	0.885234	12	3	0.945055		BMI	12	28.2233	28.2002	22.4996	32.8614	26.516	31.1531	4.63705	3.3357		BMI	3	27.6117	29.3848	23.833	29.6173	23.833	29.6173	5.78428	3.2745
CAD	74.5	16.5	10.5	0.760639	0.446873	0.846361	0.397352	10	3	0.468531		CAD	10	2.7	3	2	4	2	3	1	0.674949		CAD	3	2.33333	2	2	3	2	3	1	0.57735
ESL	89	31	11	-1.01036	0.312322	-1.01036	0.312322	12	3	0.364835		ESL	12	4.46175	2.6245	1.85	17.66	2.1515	4.4235	2.272	4.43507		ESL	3	6.406	5.416	2.222	11.58	2.222	11.58	9.358	4.7569
ADRENALI	92	28	14	-0.57735	0.563703	-0.9759	0.329115	12	3	0.632967		ADRENALI	12	0.00258333	0	0	0.031	0	0	0	0.00894893		ADRENALI	3	0.00233333	0	0	0.007	0	0.007	0.007	0.00404145
NORADREN	88.5	31.5	10.5	-1.08253	0.279017	-1.22405	0.220936	12	3	0.294505		NORADREN	12	0.00208333	0	0	0.008	0	0.0045	0.0045	0.00326018		NORADREN	3	0.00666667	0.005	0	0.015	0	0.015	0.015	0.00763763
CZAS_CPB	87	33	9	-1.29904	0.193932	-1.3002	0.193534	12	3	0.232967		CZAS_CPB	12	81.8333	83.5	42	146	57.5	100	42.5	29.0574		CZAS_CPB	3	104.333	108	73	132	73	132	59	29.6704
CZASKLEM	93.5	26.5	15.5	-0.360844	0.718216	-0.361167	0.717975	12	3	0.734066		CZASKLEM	12	57.8333	58.5	25	95	33.5	76.5	43	23.025		CZASKLEM	3	62	68	33	85	33	85	52	26.5141
OBJHEMOF	79	41	1	-2.45374	0.0141385	-2.54636	0.0108856	12	3	0.00879121		OBJHEMOF	12	450	250	0	1500	0	800	800	535.13		OBJHEMOF	3	1666.67	1500	1500	2000	1500	2000	500	288.675
ODEBRTBW	79	41	1	-2.45374	0.0141385	-2.53421	0.0112706	12	3	0.00879121		ODEBRTBW	12	0.0139333	0.0086	0	0.0498	0	0.02305	0.02305	0.0168942		ODEBRTBW	3	0.0589	0.0601	0.0439	0.0727	0.0439	0.0727	0.0288	0.0144375
ODEBRWOD	79	41	1	-2.45374	0.0141385	-2.53421	0.0112706	12	3	0.00879121		ODEBRWOD	12	0.10225	0.05425	0	0.3896	0	0.1801	0.1801	0.126375		ODEBRWOD	3	0.459767	0.4702	0.3409	0.5682	0.3409	0.5682	0.2273	0.114009
DIURBLOK	101	19	13	0.721688	0.470487	0.72298	0.469693	12	3	0.536264		DIURBLOK	12	1025	950	150	2250	350	1550	1200	697.235		DIURBLOK	3	666.667	800	200	1000	200	1000	800	416.333
PŁYNOTRZ	80.5	39.5	2.5	-2.23723	0.0252718	-2.24931	0.0244932	12	3	0.0175824		PŁYNOTRZ	12	3117.5	3030	2200	3900	2800	3500	700	540.91		PŁYNOTRZ	3	4100	3900	3800	4600	3800	4600	800	435.89
PŁYNODEB	80.5	39.5	2.5	-2.23723	0.0252718	-2.24124	0.0250113	12	3	0.0175824		PŁYNODEB	12	2266.67	2250	300	3600	1700	3100	1400	962.32		PŁYNODEB	3	3600	3700	3300	3800	3300	3800	500	264.575
BILANSPŁ	102	18	12	0.866025	0.386477	0.868354	0.385201	12	3	0.448352		BILANSPŁ	12	850.833	750	-500	2660	325	1200	875	799.494		BILANSPŁ	3	500	600	100	800	100	800	700	360.555
ŚRPO2CPB	88.5	31.5	10.5	-1.08253	0.279017	-1.0835	0.278588	12	3	0.294505		ŚRPO2CPB	12	185.292	194.5	90.5	265.5	143.5	226	82.5	53.3247		ŚRPO2CPB	3	227	232	160	289	160	289	129	64.6452
HT_0	100	20	14	0.57735	0.563703	0.577866	0.563355	12	3	0.632967		HT_0	12	38.2083	37.8	30.8	43.7	36.05	40.85	4.8	3.69925		HT_0	3	37.0333	37.4	35.3	38.4	35.3	38.4	3.1	1.58219
HTCPB_1	103	17	11	1.01036	0.312322	1.02043	0.307523	12	3	0.364835		HTCPB_1	12	20.5	20.5	18	24	19	21.5	2.5	1.67874		HTCPB_1	3	17.6667	15	15	23	15	23	8	4.6188
HTCPB_2	99	6	0	2.56905	0.0101983	2.58904	0.00962484	11	3	0.00549451		HTCPB_2	11	24.8182	25	21	30	22	27	5	2.96034		HTCPB_2	3	18	18	18	18	18	18	0	0
HTCPB_3			0	0	1	0	1	1	3			HTCPB_3	1	25	25	25	25	25	25	0			HTCPB_3	3	22.3333	21	20	26	20	26	6	3.21455
DELTAHCT	103	17	11	1.01036	0.312322	1.01674	0.309279	12	3	0.364835		DELTAHCT	12	2.25	5	-22	9	1	6	5	8.15893		DELTAHCT	3	0.333333	3	-5	3	-5	3	8	4.6188
HBA1C	87.5	17.5	11.5	0.778499	0.436276	0.779356	0.435771	11	3	0.456044		HBA1C	11	6.25455	5.9	5.1	8.6	5.6	6.8	1.2	0.977101		HBA1C	3	5.73333	5.8	5	6.4	5	6.4	1.4	0.702377
KREA_0	108	12	6	1.73205	0.0832655	1.73205	0.0832655	12	3	0.101099		KREA_0	12	1.155	1.06	0.61	1.95	0.925	1.35	0.425	0.360669		KREA_0	3	0.883333	0.88	0.75	1.02	0.75	1.02	0.27	0.135031
EGFR_0	93.5	26.5	15.5	-0.360844	0.718216	-0.361167	0.717975	12	3	0.734066		EGFR_0	12	61.5	61	33	92	48	75.5	27.5	18.9617		EGFR_0	3	65.6667	62	60	75	60	75	15	8.14453
KREA_1	97	23	17	0.144338	0.885234	0.144338	0.885234	12	3	0.945055		KREA_1	12	1.46417	1.475	0.57	2.69	1.105	1.71	0.605	0.54241		KREA_1	3	1.43	1.38	1.29	1.62	1.29	1.62	0.33	0.170587
EGFR_1	100	20	14	0.57735	0.563703	0.579945	0.561952	12	3	0.632967		EGFR_1	12	49.9167	41.5	22	94	32.5	68.5	36	23.9183		EGFR_1	3	36.3333	36	34	39	34	39	5	2.51661
KREA_2	96	24	18	0	1	0	1	12	3	1		KREA_2	12	1.395	1.29	0.52	2.33	0.96	1.86	0.9	0.578674		KREA_2	3	1.30667	1.22	1.19	1.51	1.19	1.51	0.32	0.17673
EGFR_2	102	18	12	0.866025	0.386477	0.866025	0.386477	12	3	0.448352		EGFR_2	12	53.5833	54.5	21	97	30.5	69.5	39	23.7581		EGFR_2	3	40.6667	42	37	43	37	43	6	3.21455
KREA_3	74	17	11	0.676123	0.498963	0.677054	0.498372	10	3	0.573427		KREA_3	10	1.37	1.45	0.45	2.27	0.9	1.76	0.86	0.532541		KREA_3	3	1.27333	1.37	1.08	1.37	1.08	1.37	0.29	0.167432
EGFR_3	74	17	11	0.676123	0.498963	0.676123	0.498963	10	3	0.573427		EGFR_3	10	52.5	49.5	21	102	35	66	31	23.1481		EGFR_3	3	42	42	36	48	36	48	12	6
KREA_4	60	18	12	0.27735	0.781511	0.27735	0.781511	9	3	0.863636		KREA_4	9	1.14444	1.04	0.51	1.81	0.8	1.4	0.6	0.436609		KREA_4	3	1.04667	1.03	0.9	1.21	0.9	1.21	0.31	0.155671
EGFR_4	61	17	11	0.46225	0.643902	0.46225	0.643902	9	3	0.727273		EGFR_4	9	62.6667	72	28	97	40	81	41	24.1454		EGFR_4	3	53.6667	59	42	60	42	60	18	10.116
CRP_0	96	24	18	0	1	0	1	12	3	1		CRP_0	12	0.874167	0.695	0.44	1.79	0.565	1.085	0.52	0.401938		CRP_0	3	0.893333	0.84	0.35	1.49	0.35	1.49	1.14	0.571868
CRP_1	94	26	16	-0.288675	0.77283	-0.288675	0.77283	12	3	0.83956		CRP_1	12	66.6708	64.005	32.52	98.97	54.07	81.955	27.885	20.8126		CRP_1	3	71.7367	62.14	49.84	103.23	49.84	103.23	53.39	27.9588
CRP_2	98	22	16	0.288675	0.77283	0.288675	0.77283	12	3	0.83956		CRP_2	12	213.141	207.41	133.55	304.47	198.23	234.84	36.61	49.555		CRP_2	3	228.877	193.97	181.2	311.46	181.2	311.46	130.26	71.8037
CRP_3	57	34	2	-2.1974	0.0279925	-2.1974	0.0279925	10	3	0.027972		CRP_3	10	108.777	81.19	44.67	202.29	71.06	158.26	87.2	52.0471		CRP_3	3	246.213	181.63	171.83	385.18	171.83	385.18	213.35	120.448
CRP_4	18	18	3	-1.34164	0.179713	-1.34164	0.179713	5	3	0.25		CRP_4	5	67.944	61.97	22.77	137.75	50.48	66.75	16.27	42.5901		CRP_4	3	100.237	110.17	75.71	114.83	75.71	114.83	39.12	21.3681
CKMB_0H	96	24	18	0	1	0	1	12	3	1		CKMB_0H	12	36.25	19.5	13	201	16	26	10	52.5117		CKMB_0H	3	23.3333	20	15	35	15	35	20	10.4083
CKMB_6H	88.5	31.5	10.5	-1.08253	0.279017	-1.08447	0.278157	12	3	0.294505		CKMB_6H	12	62.75	52.5	33	153	42	70	28	32.93		CKMB_6H	3	76	61	60	107	60	107	47	26.8514
CKMB_9H	88.5	31.5	10.5	-1.08253	0.279017	-1.0835	0.278588	12	3	0.294505		CKMB_9H	12	57.75	46.5	32	140	35.5	71	35.5	31.4213		CKMB_9H	3	65.3333	67	50	79	50	79	29	14.5717
CKMB_12H	90	30	12	-0.866025	0.386477	-0.866025	0.386477	12	3	0.448352		CKMB_12H	12	54.75	44.5	27	133	30.5	67	36.5	32.5915		CKMB_12H	3	61	57	44	82	44	82	38	19.3132
DOBA_AKI	97	23	17	0.144338	0.885234	0.172958	0.862684	12	3	0.945055		DOBA_AKI	12	1.5	1	1	3	1	2	1	0.797724		DOBA_AKI	3	1.33333	1	1	2	1	2	1	0.57735
DIUR0_2	100	20	14	0.57735	0.563703	0.581519	0.560891	12	3	0.632967		DIUR0_2	12	545.833	450	100	1300	175	900	725	418.579		DIUR0_2	3	266.667	300	200	300	200	300	100	57.735
DIUR2_4	109	11	5	1.87639	0.0606029	1.89509	0.0580809	12	3	0.0703297		DIUR2_4	12	650	500	100	1500	150	1150	1000	523.103		DIUR2_4	3	116.667	100	50	200	50	200	150	76.3763
DIUR4_6	86.5	33.5	8.5	-1.37121	0.170311	-1.42709	0.153555	12	3	0.18022		DIUR4_6	12	220.833	200	50	500	100	250	150	146.874		DIUR4_6	3	366.667	400	200	500	200	500	300	152.753
DIUR6_8	89	31	11	-1.01036	0.312322	-1.03467	0.300825	12	3	0.364835		DIUR6_8	12	200	175	100	500	100	225	125	129.685		DIUR6_8	3	233.333	250	150	300	150	300	150	76.3763
DIUR8_10	96	24	18	0	1	0	1	12	3	1		DIUR8_10	12	220.833	150	100	800	100	225	125	201.65		DIUR8_10	3	183.333	150	100	300	100	300	200	104.083
DIUR1012	84	36	6	-1.73205	0.0832655	-1.75572	0.0791364	12	3	0.101099		DIUR1012	12	233.333	125	50	700	100	350	250	228.963		DIUR1012	3	666.667	650	150	1200	150	1200	1050	525.198
DIUR1214	100	20	14	0.57735	0.563703	0.599145	0.549077	12	3	0.632967		DIUR1214	12	316.667	200	100	1800	125	225	100	471.137		DIUR1214	3	200	100	100	400	100	400	300	173.205
DIUR1416	100	20	14	0.57735	0.563703	0.604398	0.54558	12	3	0.632967		DIUR1416	12	208.333	200	100	550	100	250	150	129.393		DIUR1416	3	166.667	100	100	300	100	300	200	115.47
DIUR1618	94.5	25.5	16.5	-0.216506	0.828593	-0.237595	0.812195	12	3	0.83956		DIUR1618	12	141.667	100	50	400	100	200	100	97.3124		DIUR1618	3	133.333	100	100	200	100	200	100	57.735
DIUR1820	91	29	13	-0.721688	0.470487	-0.736296	0.461551	12	3	0.536264		DIUR1820	12	337.5	200	50	1400	100	375	275	396.648		DIUR1820	3	466.667	300	100	1000	100	1000	900	472.582
DIUR2022	93.5	26.5	15.5	-0.360844	0.718216	-0.37555	0.707251	12	3	0.734066		DIUR2022	12	160.833	200	50	280	100	200	100	77.1608		DIUR2022	3	183.333	200	50	300	50	300	250	125.831
DIUR2224	92.5	27.5	14.5	-0.505181	0.613432	-0.515407	0.606269	12	3	0.632967		DIUR2224	12	360.833	200	50	1600	115	400	285	443.077		DIUR2224	3	233.333	200	200	300	200	300	100	57.735
GODZ_AKI			0	0	1	0		2	0			GODZ_AKI	2	24	24	22	26	22	26	4	2.82843		GODZ_AKI	0
DIUR_1D	95	25	17	-0.144338	0.885234	-0.144856	0.884825	12	3	0.945055		DIUR_1D	12	3596.67	3200	2050	7300	2625	4030	1405	1493.27		DIUR_1D	3	3216.67	3200	3050	3400	3050	3400	350	175.594
KREA_3M	90	30	12	-0.866025	0.386477	-0.8668	0.386052	12	3	0.448352		KREA_3M	12	1.01417	0.95	0.63	1.67	0.83	1.065	0.235	0.321374		KREA_3M	3	1.05	1.04	0.94	1.17	0.94	1.17	0.23	0.115326
CKD_EPI	104.5	15.5	9.5	1.22687	0.219873	1.23017	0.218635	12	3	0.232967		CKD_EPI	12	70.5	75.5	39	92	53.5	90	36.5	19.8838		CKD_EPI	3	53.3333	57	44	59	44	59	15	8.14453
MDRD	104	16	10	1.1547	0.248214	1.1547	0.248214	12	3	0.294505		MDRD	12	73.575	79.75	31.8	100.1	55.4	94.65	39.25	23.3061		MDRD	3	55.2333	57.6	47.2	60.9	47.2	60.9	13.7	7.15006
TOPEKREA	83	22	16	0.0778499	0.937948	0.0781078	0.937742	11	3	1		TOPEKREA	11	28.1818	24	13	52	15	46	31	14.4279		TOPEKREA	3	26.3333	20	20	39	20	39	19	10.9697
IL6_S0	86	34	8	-1.44338	0.148916	-1.47396	0.140493	12	3	0.18022		IL6_S0	12	2.0135	1.661	1.13	4.104	1.527	1.951	0.424	1.0072		IL6_S0	3	2.03767	1.968	1.934	2.211	1.934	2.211	0.277	0.151071
IL8_S0	82.5	37.5	4.5	-1.94856	0.0513492	-1.9503	0.0511413	12	3	0.0483516		IL8_S0	12	5.134	4.727	2.606	13.547	3.3865	5.585	2.1985	2.91401		IL8_S0	3	9.33167	7.891	5.251	14.853	5.251	14.853	9.602	4.96047
TNF_S0	93	27	15	-0.433013	0.665006	-0.437329	0.661873	12	3	0.734066		TNF_S0	12	3.28508	2.704	1.088	7.947	2.275	4.046	1.771	1.81774		TNF_S0	3	3.20967	2.704	2.704	4.221	2.704	4.221	1.517	0.87584
IL6_S1	92	28	14	-0.57735	0.563703	-0.57735	0.563703	12	3	0.632967		IL6_S1	12	202.785	127.364	52.553	688.854	83.038	239.259	156.221	186.276		IL6_S1	3	230.084	209.399	102.722	378.131	102.722	378.131	275.409	138.865
IL8_S1	99.5	20.5	14.5	0.505181	0.613432	0.505633	0.613115	12	3	0.632967		IL8_S1	12	33.3482	31.1515	9.231	66.101	20.014	46.1145	26.1005	18.7917		IL8_S1	3	24.218	31.02	9.844	31.79	9.844	31.79	21.946	12.4542
TNF_S1	98.5	21.5	15.5	0.360844	0.718216	0.36149	0.717733	12	3	0.734066		TNF_S1	12	6.21208	5.789	1.335	11.404	4.508	8.066	3.558	2.83791		TNF_S1	3	5.69667	6.43	3.595	7.065	3.595	7.065	3.47	1.84758
NGAL_M0	97	23	17	0.144338	0.885234	0.144338	0.885234	12	3	0.945055		NGAL_M0	12	9874.73	7449.68	2258.83	36572.1	3008.45	12456.6	9448.14	9750.57		NGAL_M0	3	18321.5	6636.18	1708.88	46619.6	1708.88	46619.6	44910.7	24630.3
KIM1_M0	93	27	15	-0.433013	0.665006	-0.433013	0.665006	12	3	0.734066		KIM1_M0	12	563.168	459.698	51.252	1638.03	112.817	863.478	750.661	522.842		KIM1_M0	3	1854.3	456.538	128.396	4977.97	128.396	4977.97	4849.58	2710.15
IL18_M0	83	37	5	-1.87639	0.0606029	-1.89682	0.0578524	12	3	0.0703297		IL18_M0	12	17.2165	12.478	7.456	33.35	9.878	25.064	15.186	8.57647		IL18_M0	3	36.7347	36.992	19.931	53.281	19.931	53.281	33.35	16.6765
MMP9_M0	88	17	10	-0.365148	0.715001	-0.365148	0.715001	12	2	0.791209		MMP9_M0	12	3830.19	181.823	12.67	33655.9	45.103	2644.57	2599.47	9541.02		MMP9_M0	2	442.155	442.155	361.826	522.484	361.826	522.484	160.658	113.602
NGAL_M1	90	30	12	-0.866025	0.386477	-0.866025	0.386477	12	3	0.448352		NGAL_M1	12	19535.7	12096.5	2426.77	78949.5	5307.45	26946.7	21639.2	21391		NGAL_M1	3	27545.2	37864.6	3503.87	41267	3503.87	41267	37763.2	20889.8
KIM1_M1	100	20	14	0.57735	0.563703	0.57735	0.563703	12	3	0.632967		KIM1_M1	12	272.152	166.022	40.81	681.808	105.303	465.868	360.565	219.15		KIM1_M1	3	322.315	74.486	31.274	861.184	31.274	861.184	829.91	467.174
IL18_M1	94	26	16	-0.288675	0.77283	-0.289973	0.771837	12	3	0.83956		IL18_M1	12	27.8981	25.064	9.878	57.514	15.226	39.782	24.556	14.4243		IL18_M1	3	31.341	23.532	19.931	50.56	19.931	50.56	30.629	16.7412
MMP9_M1	101	19	13	0.721688	0.470487	0.721688	0.470487	12	3	0.536264		MMP9_M1	12	28156.8	10437	905.82	190972	2900.15	13729.1	10829	54598		MMP9_M1	3	15664.6	2848.49	577.366	43567.8	577.366	43567.8	42990.5	24191.6
NGAL_M2	96	24	18	0	1	0	1	12	3	1		NGAL_M2	12	9530.76	9660.43	1914.83	23031.7	3379.9	13351.3	9971.43	6517.36		NGAL_M2	3	15293.8	5478.55	2835.64	37567.2	2835.64	37567.2	34731.5	19334.5
KIM1_M2	95	25	17	-0.144338	0.885234	-0.144467	0.885132	12	3	0.945055		KIM1_M2	12	3993.11	1831.22	64.244	12914.7	313.241	7739.22	7425.98	4752.5		KIM1_M2	3	2286.13	1252.13	1042.17	4564.08	1042.17	4564.08	3521.91	1975.56
IL18_M2	86.5	33.5	8.5	-1.37121	0.170311	-1.37986	0.167631	12	3	0.18022		IL18_M2	12	20.745	23.063	7.456	33.35	13.852	27.754	13.902	9.03362		IL18_M2	3	29.3243	31.05	19.931	36.992	19.931	36.992	17.061	8.66042
MMP9_M2	98	22	16	0.288675	0.77283	0.288675	0.77283	12	3	0.83956		MMP9_M2	12	6658.35	2200.05	31.465	28800.2	599.666	9105.51	8505.85	9714.55		MMP9_M2	3	1800.89	2052.01	882.71	2467.94	882.71	2467.94	1585.23	821.91
NGAL_M3	99	21	15	0.433013	0.665006	0.433013	0.665006	12	3	0.734066		NGAL_M3	12	14496.1	9874.64	2188.91	52175.2	5138.95	15927.3	10788.3	14617.3		NGAL_M3	3	13279.4	6616.16	4084.4	29137.7	4084.4	29137.7	25053.3	13791.9
KIM1_M3	85	35	7	-1.58771	0.112352	-1.58771	0.112352	12	3	0.136264		KIM1_M3	12	1537.72	883.452	40.81	5040.44	716.634	2093.5	1376.87	1546.26		KIM1_M3	3	2870.31	3291.71	1104.93	4214.27	1104.93	4214.27	3109.34	1596.93
IL18_M3	87.5	32.5	9.5	-1.22687	0.219873	-1.26831	0.204687	12	3	0.232967		IL18_M3	12	17.3083	13.985	9.878	37.616	9.878	23.293	13.415	8.99673		IL18_M3	3	22.3533	23.532	12.478	31.05	12.478	31.05	18.572	9.34193
MMP9_M3	96	24	18	0	1	0	1	12	3	1		MMP9_M3	12	7293.78	2396.12	59.225	44945.8	694.79	8890.45	8195.66	12623.1		MMP9_M3	3	2622.59	2660.39	1876.65	3330.73	1876.65	3330.73	1454.08	727.777
NGAL_M4	107	13	7	1.58771	0.112352	1.58771	0.112352	12	3	0.136264		NGAL_M4	12	15759.1	15403.6	1302.91	34746.2	5199.12	25786.5	20587.4	11840.7		NGAL_M4	3	5099.61	4206.75	1004.72	10087.3	1004.72	10087.3	9082.63	4606.67
KIM1_M4	104.5	15.5	9.5	1.22687	0.219873	1.23238	0.217807	12	3	0.232967		KIM1_M4	12	1582.36	266.627	31.274	10482.6	86.344	601.33	514.986	3256.15		KIM1_M4	3	82.0047	86.344	31.274	128.396	31.274	128.396	97.122	48.7062
IL18_M4	99	21	15	0.433013	0.665006	0.435351	0.663308	12	3	0.734066		IL18_M4	12	29.3101	18.15	9.878	92.284	12.478	31.34	18.862	27.5454		IL18_M4	3	17.7803	19.931	9.878	23.532	9.878	23.532	13.654	7.07651
MMP9_M4	108	12	6	1.73205	0.0832655	1.73205	0.0832655	12	3	0.101099		MMP9_M4	12	30990.5	5253.54	79.466	249936	1709.9	26786.1	25076.2	70486.2		MMP9_M4	3	1111.29	414.752	16.748	2902.37	16.748	2902.37	2885.62	1563.83
TIMP_M0	97	23	17	0.144338	0.885234	0.144338	0.885234	12	3	0.945055		TIMP_M0	12	1.54015	1.08084	0.23997	4.7588	0.54594	2.45515	1.90921	1.34559		TIMP_M0	3	1.33761	0.72128	0.36464	2.9269	0.36464	2.9269	2.56226	1.38787
TIMP_M2	96	24	18	0	1	0	1	12	3	1		TIMP_M2	12	2.28624	1.63675	0.25454	5.364	0.80022	3.9592	3.15898	1.78574		TIMP_M2	3	2.47257	2.7672	0.73162	3.9189	0.73162	3.9189	3.18728	1.61394
TIMP_M3	90	30	12	-0.866025	0.386477	-0.866025	0.386477	12	3	0.448352		TIMP_M3	12	2.17388	1.2137	0.1875	10.0843	0.502355	2.2011	1.69875	2.76514		TIMP_M3	3	1.93143	1.9218	1.6129	2.2596	1.6129	2.2596	0.6467	0.323458
MMPTIMP0	84	21	6	-1.09545	0.273323	-1.09545	0.273323	12	2	0.351648		MMPTIMP0	12	5572.65	225.74	5.13892	51908.5	45.4085	2367.55	2322.14	14842.3		MMPTIMP0	2	858.334	858.334	724.384	992.283	724.384	992.283	267.898	189.433
MMPTIMP2	101	19	13	0.721688	0.470487	0.721688	0.470487	12	3	0.536264		MMPTIMP2	12	3559.69	1248	8.06919	13202.4	566.641	6181.79	5615.15	4585.73		MMPTIMP2	3	873.996	891.854	523.62	1206.51	523.62	1206.51	682.894	341.797
MMPTIMP3	99	21	15	0.433013	0.665006	0.433013	0.665006	12	3	0.734066		MMPTIMP3	12	3470.84	1544.72	161.426	14059.4	974.032	4428.21	3454.17	4376.95		MMPTIMP3	3	1366.66	1474.04	976.506	1649.44	976.506	1649.44	672.936	349.081
%KREA_1	81	39	3	-2.16506	0.0303836	-2.16506	0.0303836	12	3	0.0307692		%KREA_1	12	126.279	129.89	87.5	159.783	99.4444	148.899	49.4542	26.2799		%KREA_1	3	162.547	158.824	156.818	172	156.818	172	15.1818	8.24751
%EGFR_1	110	10	4	2.02073	0.043309	2.02073	0.043309	12	3	0.0483516		%EGFR_1	12	79.4318	73.3333	56.25	118.966	62.2544	100.581	38.327	21.2921		%EGFR_1	3	55.5771	56.6667	52	58.0645	52	58.0645	6.06452	3.17569
%KREA_2	81	39	3	-2.16506	0.0303836	-2.16506	0.0303836	12	3	0.0307692		%KREA_2	12	118.945	113.001	85.2459	214.019	105.495	122.787	17.2919	32.439		%KREA_2	3	148.447	148.039	138.636	158.667	138.636	158.667	20.0303	10.0214
%EGFR_2	111	9	3	2.16506	0.0303836	2.16506	0.0303836	12	3	0.0307692		%EGFR_2	12	84.8205	86.631	39.6226	105.435	78.3721	93.968	15.5959	17.352		%EGFR_2	3	62.2473	61.6667	57.3333	67.7419	57.3333	67.7419	10.4086	5.22854
%KREA_3	62	29	7	-1.35225	0.176297	-1.35225	0.176297	10	3	0.216783		%KREA_3	10	116.589	105.363	73.7705	212.15	94.359	137.778	43.4188	39.9731		%KREA_3	3	146.569	134.314	122.727	182.667	122.727	182.667	59.9394	31.7936
%EGFR_3	78	13	7	1.35225	0.176297	1.35225	0.176297	10	3	0.216783		%EGFR_3	10	89.3668	93.9203	39.6226	127.273	68.6047	106.061	37.456	25.6358		%EGFR_3	3	65.1398	70	48	77.4194	48	77.4194	29.4194	15.3
%KREA_4	50	28	5	-1.57165	0.116033	-1.57165	0.116033	9	3	0.145455		%KREA_4	9	98.7998	86.9565	71.4286	169.159	84.6154	95.7746	11.1593	28.9728		%KREA_4	3	121.529	102.273	100.98	161.333	100.98	161.333	60.3529	34.4778
%EGFR_4	67	11	5	1.57165	0.116033	1.57165	0.116033	9	3	0.145455		%EGFR_4	9	106.882	106.579	52.8302	149.091	105.435	118.75	13.3152	26.7554		%EGFR_4	3	83.7025	96.7742	56	98.3333	56	98.3333	42.3333	24.0037
%CRP_1	91	29	13	-0.721688	0.470487	-0.721688	0.470487	12	3	0.536264		%CRP_1	12	8523.35	8758.79	2827.83	12970.8	5873.43	10863.2	4989.78	3058.72		%CRP_1	3	11129.5	12289.3	3344.97	17754.3	3344.97	17754.3	14409.3	7274.33
%CRP_2	91	29	13	-0.721688	0.470487	-0.721688	0.470487	12	3	0.536264		%CRP_2	12	27569.3	29770.2	11974.8	39483.3	18834.4	35742.8	16908.3	9341.69		%CRP_2	3	33956	37078.6	13018.1	51771.4	13018.1	51771.4	38753.3	19564.4
%CRP_3	60	31	5	-1.69031	0.0909699	-1.69031	0.0909699	10	3	0.111888		%CRP_3	10	14508.8	12106.1	4483.8	28095.8	6933.66	23620.9	16687.2	8752.64		%CRP_3	3	35713	45854.8	12189.9	49094.3	12189.9	49094.3	36904.4	20435.9
%CRP_4	20	16	5	-0.745356	0.456057	-0.745356	0.456057	5	3	0.571429		%CRP_4	5	9235.02	7534.33	4944.44	19131.9	5175	9389.39	4214.39	5825.76		%CRP_4	3	16742.9	13670.2	5081.21	31477.1	5081.21	31477.1	26395.9	13463.5
%IL6_S1	93	27	15	-0.433013	0.665006	-0.433013	0.665006	12	3	0.734066		%IL6_S1	12	12212.8	8412.52	1719.05	41472.2	3808.56	17563.5	13754.9	11776.8		%IL6_S1	3	11414.1	9470.78	5219.61	19551.8	5219.61	19551.8	14332.1	7361.03
%IL8_S1	110	10	4	2.02073	0.043309	2.02073	0.043309	12	3	0.0483516		%IL8_S1	12	703.285	645.471	175.795	1377.97	442.582	954.866	512.283	377.597		%IL8_S1	3	266.393	208.847	187.469	402.864	187.469	402.864	215.395	118.67
%TNF_S1	98	22	16	0.288675	0.77283	0.288675	0.77283	12	3	0.83956		%TNF_S1	12	198.529	178.754	122.702	345.885	147.056	231.792	84.7359	67.5916		%TNF_S1	3	179.375	167.377	132.951	237.796	132.951	237.796	104.845	53.4421
%NGAL_M1	92	28	14	-0.57735	0.563703	-0.57735	0.563703	12	3	0.632967		%NGAL_M1	12	252.829	167.176	71.7711	1176.32	109.211	192.616	83.4049	306.915		%NGAL_M1	3	302.703	205.039	81.2203	621.849	81.2203	621.849	540.629	283.238
%NGAL_M2	98	22	16	0.288675	0.77283	0.288675	0.77283	12	3	0.83956		%NGAL_M2	12	134.166	119.04	26.64	310.496	83.1012	154.448	71.3469	90.7077		%NGAL_M2	3	109.691	82.5558	80.5824	165.936	80.5824	165.936	85.3533	48.7191
%NGAL_M3	101	19	13	0.721688	0.470487	0.721688	0.470487	12	3	0.536264		%NGAL_M3	12	183.173	135.971	32.0357	529.765	104.53	229.286	124.756	136.655		%NGAL_M3	3	133.737	99.6984	62.5011	239.011	62.5011	239.011	176.51	93.0478
%NGAL_M4	105	15	9	1.29904	0.193932	1.29904	0.193932	12	3	0.232967		%NGAL_M4	12	262.374	172.57	22.5776	1268.22	57.2963	268.767	211.471	341.544		%NGAL_M4	3	94.3161	21.6376	15.14	246.171	15.14	246.171	231.031	131.55
%KIM1_M1	106	14	8	1.44338	0.148916	1.44338	0.148916	12	3	0.18022		%KIM1_M1	12	110.832	54.0127	11.5094	639.387	31.733	83.7419	52.0089	173.238		%KIM1_M1	3	27.3876	17.2999	6.85025	58.0127	6.85025	58.0127	51.1625	27.0319
%KIM1_M2	100	20	14	0.57735	0.563703	0.57735	0.563703	12	3	0.632967		%KIM1_M2	12	811.955	399.884	39.8067	3956.36	144.403	1061.85	917.452	1111.31		%KIM1_M2	3	392.546	274.267	91.6855	811.686	91.6855	811.686	720	374.289
%KIM1_M3	91	29	13	-0.721688	0.470487	-0.721688	0.470487	12	3	0.536264		%KIM1_M3	12	402.503	256.892	57.4681	1219.04	177.584	584.575	406.991	339.822		%KIM1_M3	3	555.414	721.016	84.6584	860.567	84.6584	860.567	775.909	413.614
%KIM1_M4	107	13	7	1.58771	0.112352	1.58771	0.112352	12	3	0.136264		%KIM1_M4	12	357.796	47.279	9.55616	1594.31	25.7641	586.272	560.508	544.077		%KIM1_M4	3	36.1949	6.85025	1.73452	100	1.73452	100	98.2655	55.316
%IL18_M1	102	18	12	0.866025	0.386477	0.869918	0.384346	12	3	0.448352		%IL18_M1	12	188.402	122.023	100	460.923	106.396	208.716	102.321	129.12		%IL18_M1	3	97.3843	118.067	37.4073	136.678	37.4073	136.678	99.2709	52.7685
%IL18_M2	106	14	8	1.44338	0.148916	1.49071	0.136038	12	3	0.18022		%IL18_M2	12	133.125	111.011	59.7532	308.2	100	143.6	43.5999	67.9345		%IL18_M2	3	86.092	100	58.2759	100	58.2759	100	41.7241	24.0894
%IL18_M3	105	15	9	1.29904	0.193932	1.30488	0.191936	12	3	0.232967		%IL18_M3	12	104.535	95.9903	75.1544	183.154	79.1633	116.242	37.0786	33.6676		%IL18_M3	3	70.025	58.2759	33.7316	118.067	33.7316	118.067	84.3357	43.3781
%IL18_M4	109.5	10.5	4.5	1.94856	0.0513492	1.96619	0.0492773	12	3	0.0483516		%IL18_M4	12	189.683	111.011	75.1544	797.753	96.1435	152.11	55.9666	206.745		%IL18_M4	3	56.9563	44.1658	26.7031	100	26.7031	100	73.2969	38.2859
%MMP9_M1	99	6	3	1.64317	0.100349	1.64317	0.100349	12	2	0.131868		%MMP9_M1	12	14067.7	1269.12	139.651	88492.3	902.955	14882.2	13979.3	26779.9		%MMP9_M1	2	448.879	448.879	110.504	787.254	110.504	787.254	676.75	478.535
%MMP9_M2	95	10	7	0.912871	0.361311	0.912871	0.361311	12	2	0.43956		%MMP9_M2	12	2611.41	635.5	2.55186	11737.8	183.472	3632.07	3448.6	3939.94		%MMP9_M2	2	318.351	318.351	243.96	392.742	243.96	392.742	148.782	105.205
%MMP9_M3	93	12	9	0.547723	0.583883	0.547723	0.583883	12	2	0.659341		%MMP9_M3	12	2417.21	723.567	1.87304	8890.18	243.211	3901.73	3658.52	2974.26		%MMP9_M3	2	547.223	547.223	359.178	735.267	359.178	735.267	376.088	265.935
%MMP9_M4	99	6	3	1.64317	0.100349	1.64317	0.100349	12	2	0.131868		%MMP9_M4	12	92190.4	825.857	38.8962	1.07416e+06	141.625	5959.18	5817.55	309277		%MMP9_M4	2	58.9165	58.9165	3.20546	114.627	3.20546	114.627	111.422	78.7873
%TIMP_M2	91	29	13	-0.721688	0.470487	-0.721688	0.470487	12	3	0.536264		%TIMP_M2	12	156.7	136.136	50.3179	317.082	119.389	172.89	53.5008	71.8755		%TIMP_M2	3	279.504	200.642	94.5437	543.326	94.5437	543.326	448.782	234.554
%TIMP_M3	88	32	10	-1.1547	0.248214	-1.1547	0.248214	12	3	0.294505		%TIMP_M3	12	175.02	142.949	34.1412	832.687	57.8451	174.713	116.867	215.681		%TIMP_M3	3	261.99	266.443	77.2011	442.327	77.2011	442.327	365.126	182.603
%MMPTIM2	97	8	5	1.27802	0.201244	1.27802	0.201244	12	2	0.263736		%MMPTIM2	12	1625.05	458.622	2.02431	9236.43	134.416	2264.57	2130.15	2650.44		%MMPTIM2	2	96.9373	96.9373	72.2848	121.59	72.2848	121.59	49.305	34.8639
%MMPTIM3	98	7	4	1.46059	0.144137	1.46059	0.144137	12	2	0.197802		%MMPTIM3	12	1785.65	1014.15	2.88565	5976.95	201.52	2863.13	2661.61	2026.19		%MMPTIM3	2	150.516	150.516	134.805	166.227				22.2188
Model: Regresja logistyczna (logit Liczba 0:33 1: 15						Model: Regresja logistyczna (logit Liczba 0:33 1: 15
Zmn. zal: AKIKDIGO Strata: najw.wiaryg. bł.średnkw.skal. do 1						Zmn. zal: AKIKDIGO Strata: najw.wiaryg. bł.średnkw.skal. do 1
Końc.strata 28.663491819 Chi2(1)=2.2973 p=.12961						Końc.strata 29.805312806 Chi2(1)=.01367 p=.90694
	Stała B0	PŁEĆ					Stała B0	PRESORY
Ocena	-0.223144	-0.96644				Ocena	-0.826679	0.0729068
Błąd standard.	0.474347	0.641364				Błąd standard.	0.453141	0.623775
t(46)	-0.470423	-1.50685				t(46)	-1.82433	0.11688
poziom p	0.640276	0.138686				poziom p	0.0746013	0.907464
-95%CL	-1.17795	-2.25744				-95%CL	-1.7388	-1.18269
+95%CL	0.731668	0.324558				+95%CL	0.0854465	1.3285
Chi-kwadrat Walda	0.221297	2.2706				Chi-kwadrat Walda	3.32818	0.0136609
poziom p	0.638056	0.131858				poziom p	0.0681114	0.906956
Iloraz szans z.jedn.	0.8	0.380435				Iloraz szans z.jedn.	0.4375	1.07563
-95%CL	0.307908	0.104618				-95%CL	0.175731	0.306454
+95%CL	2.07854	1.38342				+95%CL	1.0892	3.77538
Iloraz szans zakr.		0.380435				Iloraz szans zakr.		1.07563
-95%CL		0.104618				-95%CL		0.306454
+95%CL		1.38342				+95%CL		3.77538
Model: Regresja logistyczna (logit Liczba 0:44 1: 4						Model: Regresja logistyczna (logit Liczba 0:44 1: 4
Zmn. zal: POGORPO Strata: najw.wiaryg. bł.średnkw.skal. do 1						Zmn. zal: POGORPO Strata: najw.wiaryg. bł.średnkw.skal. do 1
Końc.strata 12.494444140 Chi2(1)=2.5474 p=.11049						Końc.strata 13.286557774 Chi2(1)=.96314 p=.32640
	Stała B0	PŁEĆ					Stała B0	PRESORY
Ocena	-1.60944	-1.75786				Ocena	-3.09104	1.09861
Błąd standard.	0.632475	1.19775				Błąd standard.	1.02256	1.19341
t(46)	-2.54467	-1.46763				t(46)	-3.02284	0.920569
poziom p	0.0143586	0.149009				poziom p	0.00408424	0.362078
-95%CL	-2.88254	-4.16881				-95%CL	-5.14936	-1.30359
+95%CL	-0.336332	0.653092				+95%CL	-1.03273	3.50081
Chi-kwadrat Walda	6.47533	2.15394				Chi-kwadrat Walda	9.13754	0.847447
poziom p	0.0109428	0.142214				poziom p	0.00250616	0.357283
Iloraz szans z.jedn.	0.2	0.172414				Iloraz szans z.jedn.	0.0454545	3
-95%CL	0.0559922	0.0154707				-95%CL	0.00580314	0.271555
+95%CL	0.714386	1.92147				+95%CL	0.356034	33.1424
Iloraz szans zakr.		0.172414				Iloraz szans zakr.		3
-95%CL		0.0154707				-95%CL		0.271555
+95%CL		1.92147				+95%CL		33.1424
Model: Regresja logistyczna (logit Liczba 0:30 1: 18						Model: Regresja logistyczna (logit Liczba 0:30 1: 18
Zmn. zal: GRUPA Strata: najw.wiaryg. bł.średnkw.skal. do 1						Zmn. zal: GRUPA Strata: najw.wiaryg. bł.średnkw.skal. do 1
Końc.strata 30.802578312 Chi2(1)=1.9049 p=.16754						Końc.strata 29.351159939 Chi2(1)=4.8078 p=.02834
	Stała B0	PŁEĆ					Stała B0	PRESORY
Ocena	-5.14205e-08	-0.847298				Ocena	-1.28093	1.36098
Błąd standard.	0.471405	0.617178				Błąd standard.	0.505537	0.644846
t(46)	-1.09079e-07	-1.37286				t(46)	-2.53381	2.11055
poziom p	1	0.176453				poziom p	0.0147535	0.0402786
-95%CL	-0.948889	-2.08961				-95%CL	-2.29853	0.0629689
+95%CL	0.948889	0.395018				+95%CL	-0.263341	2.65898
Chi-kwadrat Walda	1.18983e-14	1.88474				Chi-kwadrat Walda	6.42019	4.4544
poziom p	1	0.169806				poziom p	0.0112877	0.0348192
Iloraz szans z.jedn.	1	0.428571				Iloraz szans z.jedn.	0.277778	3.9
-95%CL	0.387171	0.123735				-95%CL	0.100407	1.06499
+95%CL	2.58284	1.48441				+95%CL	0.76848	14.2818
Iloraz szans zakr.		0.428571				Iloraz szans zakr.		3.9
-95%CL		0.123735				-95%CL		1.06499
+95%CL		1.48441				+95%CL		14.2818
Tabela dwudzielcza: liczności obserwowane (aki.sta)					Statystyki: AKIKDIGO(2) x AKIRIFLE(2) (aki.sta)
	AKIRIFLE	AKIRIFLE	Wiersz
	G_1:0	G_2:1	Razem			Chi-kwadr.	df	p
G_1:0	33	0	33		Chi^2 Pearsona	21.12	df=1	p=.00000
%wiersza	100.00%	0.00%			Chi^2 NW	22.5262	df=1	p=.00000
G_1:1	7	8	15		Chi^2 Yatesa	17.4546	df=1	p=.00003
%wiersza	46.67%	53.33%			dokł. Fishera, 1-stronny			p=.00002
Razem	40	8	48		2-stronny			p=.00002
					Chi^2 McNemara (A/D)	14.0488	df=1	p=.00018
Czułość AKIRIFLE		0.533333			(B/C)	5.14286	df=1	p=.02334
Swoistość AKIRIFLE		1			R rang Spearman	0.663325	t=6.0119	p=.00000
AKIKDIGO=0						AKIKDIGO=1
Test kolejności par Wilcoxona (aki.sta)						Test kolejności par Wilcoxona (aki.sta)
	N						N
	Ważnych	T	Z	poziom p			Ważnych	T	Z	poziom p
IL6_S0 & IL6_S1	33	0	5.01193	5.4175e-07		IL6_S0 & IL6_S1	15	0	3.40777	0.000655764
Test kolejności par Wilcoxona (aki.sta)						Test kolejności par Wilcoxona (aki.sta)
	N						N
	Ważnych	T	Z	poziom p			Ważnych	T	Z	poziom p
IL8_S0 & IL8_S1	33	0	5.01193	5.4175e-07		IL8_S0 & IL8_S1	15	0	3.40777	0.000655764
Test kolejności par Wilcoxona (aki.sta)						Test kolejności par Wilcoxona (aki.sta)
	N						N
	Ważnych	T	Z	poziom p			Ważnych	T	Z	poziom p
TNF_S0 & TNF_S1	33	0	4.93652	7.99285e-07		TNF_S0 & TNF_S1	15	0	3.40777	0.000655764
ANOVA Friedmana i współczynnik zgodności Kendalla (aki.sta)						ANOVA Friedmana i współczynnik zgodności Kendalla (aki.sta)
Chi kwad. ANOVA(N = 33, df = 4) = 16.67879 p < .00224						Chi kwad. ANOVA(N = 15, df = 4) = 4.640000 p < .32629
Współczynnik zgodności= .12635 r śred. rang = .09905						Współczynnik zgodności= .07733 r śred. rang = .01143
	Średnia	Suma					Średnia	Suma
	Ranga	Rang	Średnia	Odch.std			Ranga	Rang	Średnia	Odch.std
NGAL_M0	2.57576	85	8643.21	12858		NGAL_M0	2.46667	37	11564.1	13175.6
NGAL_M1	2.63636	87	8654.24	9879.92		NGAL_M1	3.46667	52	21137.6	20805.3
NGAL_M2	2.69697	89	7990.15	7592.82		NGAL_M2	2.66667	40	10683.4	9616.19
NGAL_M3	3.90909	129	12892.5	8395.04		NGAL_M3	3.4	51	14252.7	13975.3
NGAL_M4	3.18182	105	11206.3	9557.22		NGAL_M4	3	45	13627.2	11518.2
Test kolejności par Wilcoxona (aki.sta)						Test kolejności par Wilcoxona (aki.sta)
	N						N
	Ważnych	T	Z	poziom p			Ważnych	T	Z	poziom p
NGAL_M0 & NGAL_M0						NGAL_M0 & NGAL_M0
NGAL_M0 & NGAL_M1	33	276	0.0804052	0.935915		NGAL_M0 & NGAL_M1	15	24	2.04466	0.0408963
NGAL_M0 & NGAL_M2	33	273	0.134009	0.893396		NGAL_M0 & NGAL_M2	15	54	0.340777	0.733274
NGAL_M0 & NGAL_M3	33	138	2.54617	0.010896		NGAL_M0 & NGAL_M3	15	39	1.19272	0.232988
NGAL_M0 & NGAL_M4	33	167	2.028	0.0425686		NGAL_M0 & NGAL_M4	15	45	0.851943	0.394252
NGAL_M1 & NGAL_M0	33	276	0.0804052	0.935915		NGAL_M1 & NGAL_M0	15	24	2.04466	0.0408963
NGAL_M1 & NGAL_M1						NGAL_M1 & NGAL_M1
NGAL_M1 & NGAL_M2	33	275	0.0982731	0.921716		NGAL_M1 & NGAL_M2	15	26	1.93107	0.0534832
NGAL_M1 & NGAL_M3	33	146	2.40322	0.0162569		NGAL_M1 & NGAL_M3	15	44	0.908739	0.363495
NGAL_M1 & NGAL_M4	33	206	1.33115	0.183148		NGAL_M1 & NGAL_M4	15	44	0.908739	0.363495
NGAL_M2 & NGAL_M0	33	273	0.134009	0.893396		NGAL_M2 & NGAL_M0	15	54	0.340777	0.733274
NGAL_M2 & NGAL_M1	33	275	0.0982731	0.921716		NGAL_M2 & NGAL_M1	15	26	1.93107	0.0534832
NGAL_M2 & NGAL_M2						NGAL_M2 & NGAL_M2
NGAL_M2 & NGAL_M3	33	88	3.43956	0.000583409		NGAL_M2 & NGAL_M3	15	41	1.07913	0.280539
NGAL_M2 & NGAL_M4	33	188	1.65277	0.0983866		NGAL_M2 & NGAL_M4	15	45	0.851943	0.394252
NGAL_M3 & NGAL_M0	33	138	2.54617	0.010896		NGAL_M3 & NGAL_M0	15	39	1.19272	0.232988
NGAL_M3 & NGAL_M1	33	146	2.40322	0.0162569		NGAL_M3 & NGAL_M1	15	44	0.908739	0.363495
NGAL_M3 & NGAL_M2	33	88	3.43956	0.000583409		NGAL_M3 & NGAL_M2	15	41	1.07913	0.280539
NGAL_M3 & NGAL_M3						NGAL_M3 & NGAL_M3
NGAL_M3 & NGAL_M4	33	214	1.18821	0.234759		NGAL_M3 & NGAL_M4	15	53	0.397573	0.690947
NGAL_M4 & NGAL_M0	33	167	2.028	0.0425686		NGAL_M4 & NGAL_M0	15	45	0.851943	0.394252
NGAL_M4 & NGAL_M1	33	206	1.33115	0.183148		NGAL_M4 & NGAL_M1	15	44	0.908739	0.363495
NGAL_M4 & NGAL_M2	33	188	1.65277	0.0983866		NGAL_M4 & NGAL_M2	15	45	0.851943	0.394252
NGAL_M4 & NGAL_M3	33	214	1.18821	0.234759		NGAL_M4 & NGAL_M3	15	53	0.397573	0.690947
NGAL_M4 & NGAL_M4						NGAL_M4 & NGAL_M4
ANOVA Friedmana i współczynnik zgodności Kendalla (aki.sta)						ANOVA Friedmana i współczynnik zgodności Kendalla (aki.sta)
Chi kwad. ANOVA(N = 33, df = 4) = 37.38863 p < .00000						Chi kwad. ANOVA(N = 15, df = 4) = 24.54237 p < .00006
Współczynnik zgodności= .28325 r śred. rang = .26085						Współczynnik zgodności= .40904 r śred. rang = .36683
	Średnia	Suma					Średnia	Suma
	Ranga	Rang	Średnia	Odch.std			Ranga	Rang	Średnia	Odch.std
KIM1_M0	2.66667	88	797.244	1184.99		KIM1_M0	2.83333	42.5	821.395	1244.92
KIM1_M1	2.01515	66.5	350.605	693.173		KIM1_M1	1.9	28.5	282.184	263.335
KIM1_M2	3.51515	116	3857.06	5971.29		KIM1_M2	3.96667	59.5	3651.71	4336.29
KIM1_M3	4.15152	137	3959.77	4320.16		KIM1_M3	4.1	61.5	1804.24	1596.03
KIM1_M4	2.65152	87.5	1640.05	4657.11		KIM1_M4	2.2	33	1282.29	2952.42
Test kolejności par Wilcoxona (aki.sta)						Test kolejności par Wilcoxona (aki.sta)
	N						N
	Ważnych	T	Z	poziom p			Ważnych	T	Z	poziom p
KIM1_M0 & KIM1_M0						KIM1_M0 & KIM1_M0
KIM1_M0 & KIM1_M1	33	94	3.01787	0.0025476		KIM1_M0 & KIM1_M1	15	13	2.66942	0.00760206
KIM1_M0 & KIM1_M2	33	102	3.18941	0.00142702		KIM1_M0 & KIM1_M2	15	8	2.9534	0.00314521
KIM1_M0 & KIM1_M3	33	74	3.68971	0.000224885		KIM1_M0 & KIM1_M3	15	15	2.55583	0.0105981
KIM1_M0 & KIM1_M4	33	218	0.587896	0.556606		KIM1_M0 & KIM1_M4	15	42	0.659153	0.509802
KIM1_M1 & KIM1_M0	33	94	3.01787	0.0025476		KIM1_M1 & KIM1_M0	15	13	2.66942	0.00760206
KIM1_M1 & KIM1_M1						KIM1_M1 & KIM1_M1
KIM1_M1 & KIM1_M2	33	57	3.99346	6.52615e-05		KIM1_M1 & KIM1_M2	15	4	3.18059	0.00147117
KIM1_M1 & KIM1_M3	33	32	4.33815	1.44124e-05		KIM1_M1 & KIM1_M3	15	1	3.23299	0.00122626
KIM1_M1 & KIM1_M4	33	106	2.78271	0.00539387		KIM1_M1 & KIM1_M4	15	41.5	0.279543	0.77983
KIM1_M2 & KIM1_M0	33	102	3.18941	0.00142702		KIM1_M2 & KIM1_M0	15	8	2.9534	0.00314521
KIM1_M2 & KIM1_M1	33	57	3.99346	6.52615e-05		KIM1_M2 & KIM1_M1	15	4	3.18059	0.00147117
KIM1_M2 & KIM1_M2						KIM1_M2 & KIM1_M2
KIM1_M2 & KIM1_M3	33	206	1.33115	0.183148		KIM1_M2 & KIM1_M3	15	50	0.567962	0.570065
KIM1_M2 & KIM1_M4	33	128	2.72484	0.00643668		KIM1_M2 & KIM1_M4	15	14	2.41689	0.0156591
KIM1_M3 & KIM1_M0	33	74	3.68971	0.000224885		KIM1_M3 & KIM1_M0	15	15	2.55583	0.0105981
KIM1_M3 & KIM1_M1	33	32	4.33815	1.44124e-05		KIM1_M3 & KIM1_M1	15	1	3.23299	0.00122626
KIM1_M3 & KIM1_M2	33	206	1.33115	0.183148		KIM1_M3 & KIM1_M2	15	50	0.567962	0.570065
KIM1_M3 & KIM1_M3						KIM1_M3 & KIM1_M3
KIM1_M3 & KIM1_M4	33	82	3.40321	0.000666814		KIM1_M3 & KIM1_M4	15	29	1.76068	0.0783018
KIM1_M4 & KIM1_M0	33	218	0.587896	0.556606		KIM1_M4 & KIM1_M0	15	42	0.659153	0.509802
KIM1_M4 & KIM1_M1	33	106	2.78271	0.00539387		KIM1_M4 & KIM1_M1	15	41.5	0.279543	0.77983
KIM1_M4 & KIM1_M2	33	128	2.72484	0.00643668		KIM1_M4 & KIM1_M2	15	14	2.41689	0.0156591
KIM1_M4 & KIM1_M3	33	82	3.40321	0.000666814		KIM1_M4 & KIM1_M3	15	29	1.76068	0.0783018
KIM1_M4 & KIM1_M4						KIM1_M4 & KIM1_M4
ANOVA Friedmana i współczynnik zgodności Kendalla (aki.sta)						ANOVA Friedmana i współczynnik zgodności Kendalla (aki.sta)
Chi kwad. ANOVA(N = 33, df = 4) = 8.467200 p < .07591						Chi kwad. ANOVA(N = 15, df = 4) = 11.39163 p < .02251
Współczynnik zgodności= .06415 r śred. rang = .03490						Współczynnik zgodności= .18986 r śred. rang = .13199
	Średnia	Suma					Średnia	Suma
	Ranga	Rang	Średnia	Odch.std			Ranga	Rang	Średnia	Odch.std
IL18_M0	2.83333	93.5	30.5169	10.3485		IL18_M0	2.66667	40	21.1201	12.7605
IL18_M1	2.63636	87	29.1911	12.6984		IL18_M1	4	60	28.5867	14.3369
IL18_M2	2.72727	90	31.5587	12.8823		IL18_M2	3.23333	48.5	22.4609	9.35157
IL18_M3	3.56061	117.5	44.6273	33.6775		IL18_M3	2.33333	35	18.3173	8.96812
IL18_M4	3.24242	107	33.7049	16.3343		IL18_M4	2.76667	41.5	27.0041	25.022
Test kolejności par Wilcoxona (aki.sta)						Test kolejności par Wilcoxona (aki.sta)
	N						N
	Ważnych	T	Z	poziom p			Ważnych	T	Z	poziom p
IL18_M0 & IL18_M0						IL18_M0 & IL18_M0
IL18_M0 & IL18_M1	33	129	1.4415	0.149453		IL18_M0 & IL18_M1	15	10	2.27495	0.0229157
IL18_M0 & IL18_M2	33	249.5	0.271135	0.786289		IL18_M0 & IL18_M2	15	16.5	0.710819	0.477202
IL18_M0 & IL18_M3	33	136	2.39346	0.0166958		IL18_M0 & IL18_M3	15	26	1.0198	0.307829
IL18_M0 & IL18_M4	33	160.5	0.967785	0.333159		IL18_M0 & IL18_M4	15	28	0.444554	0.656645
IL18_M1 & IL18_M0	33	129	1.4415	0.149453		IL18_M1 & IL18_M0	15	10	2.27495	0.0229157
IL18_M1 & IL18_M1						IL18_M1 & IL18_M1
IL18_M1 & IL18_M2	33	158	0.744775	0.456413		IL18_M1 & IL18_M2	15	29	1.15311	0.248872
IL18_M1 & IL18_M3	33	90.5	2.74615	0.00603335		IL18_M1 & IL18_M3	15	9	2.55083	0.0107514
IL18_M1 & IL18_M4	33	153	1.86167	0.0626585		IL18_M1 & IL18_M4	15	38	0.910259	0.362693
IL18_M2 & IL18_M0	33	249.5	0.271135	0.786289		IL18_M2 & IL18_M0	15	16.5	0.710819	0.477202
IL18_M2 & IL18_M1	33	158	0.744775	0.456413		IL18_M2 & IL18_M1	15	29	1.15311	0.248872
IL18_M2 & IL18_M2						IL18_M2 & IL18_M2
IL18_M2 & IL18_M3	33	122.5	2.0542	0.039964		IL18_M2 & IL18_M3	15	22	1.64231	0.100535
IL18_M2 & IL18_M4	33	221	0.804054	0.421371		IL18_M2 & IL18_M4	15	34	0.392232	0.694889
IL18_M3 & IL18_M0	33	136	2.39346	0.0166958		IL18_M3 & IL18_M0	15	26	1.0198	0.307829
IL18_M3 & IL18_M1	33	90.5	2.74615	0.00603335		IL18_M3 & IL18_M1	15	9	2.55083	0.0107514
IL18_M3 & IL18_M2	33	122.5	2.0542	0.039964		IL18_M3 & IL18_M2	15	22	1.64231	0.100535
IL18_M3 & IL18_M3						IL18_M3 & IL18_M3
IL18_M3 & IL18_M4	33	171	1.50893	0.131325		IL18_M3 & IL18_M4	15	29	0.784465	0.432773
IL18_M4 & IL18_M0	33	160.5	0.967785	0.333159		IL18_M4 & IL18_M0	15	28	0.444554	0.656645
IL18_M4 & IL18_M1	33	153	1.86167	0.0626585		IL18_M4 & IL18_M1	15	38	0.910259	0.362693
IL18_M4 & IL18_M2	33	221	0.804054	0.421371		IL18_M4 & IL18_M2	15	34	0.392232	0.694889
IL18_M4 & IL18_M3	33	171	1.50893	0.131325		IL18_M4 & IL18_M3	15	29	0.784465	0.432773
IL18_M4 & IL18_M4						IL18_M4 & IL18_M4
ANOVA Friedmana i współczynnik zgodności Kendalla (aki.sta)						ANOVA Friedmana i współczynnik zgodności Kendalla (aki.sta)
Chi kwad. ANOVA(N = 32, df = 4) = 33.15000 p < .00000						Chi kwad. ANOVA(N = 14, df = 4) = 20.74286 p < .00036
Współczynnik zgodności= .25898 r śred. rang = .23508						Współczynnik zgodności= .37041 r śred. rang = .32198
	Średnia	Suma					Średnia	Suma
	Ranga	Rang	Średnia	Odch.std			Ranga	Rang	Średnia	Odch.std
MMP9_M0	1.65625	53	1015.38	2193.16		MMP9_M0	1.42857	20	3346.18	8862.33
MMP9_M1	3.53125	113	5374.47	6680.93		MMP9_M1	4.07143	57	24379.1	51134.6
MMP9_M2	3.25	104	5182.94	6377.46		MMP9_M2	3.21429	45	5916.78	9135.62
MMP9_M3	3.65625	117	11194.4	26412.1		MMP9_M3	3.14286	44	6575.89	11755.1
MMP9_M4	2.90625	93	6963.23	17739.5		MMP9_M4	3.14286	44	26594.1	65794
Test kolejności par Wilcoxona (aki.sta)						Test kolejności par Wilcoxona (aki.sta)
	N						N
	Ważnych	T	Z	poziom p			Ważnych	T	Z	poziom p
MMP9_M0 & MMP9_M0						MMP9_M0 & MMP9_M0
MMP9_M0 & MMP9_M1	32	37	4.24466	2.19542e-05		MMP9_M0 & MMP9_M1	14	0	3.29577	0.000982607
MMP9_M0 & MMP9_M2	32	68	3.66499	0.000247746		MMP9_M0 & MMP9_M2	14	20	2.04024	0.041335
MMP9_M0 & MMP9_M3	32	63	3.75849	0.000171247		MMP9_M0 & MMP9_M3	14	14	2.41689	0.0156591
MMP9_M0 & MMP9_M4	32	93	3.19752	0.0013875		MMP9_M0 & MMP9_M4	14	17	2.22857	0.0258498
MMP9_M1 & MMP9_M0	32	37	4.24466	2.19542e-05		MMP9_M1 & MMP9_M0	14	0	3.29577	0.000982607
MMP9_M1 & MMP9_M1						MMP9_M1 & MMP9_M1
MMP9_M1 & MMP9_M2	33	219	1.09887	0.271832		MMP9_M1 & MMP9_M2	15	26	1.93107	0.0534832
MMP9_M1 & MMP9_M3	33	276	0.0804052	0.935915		MMP9_M1 & MMP9_M3	15	29	1.76068	0.0783018
MMP9_M1 & MMP9_M4	33	232	0.86659	0.386173		MMP9_M1 & MMP9_M4	15	38	1.24952	0.211486
MMP9_M2 & MMP9_M0	32	68	3.66499	0.000247746		MMP9_M2 & MMP9_M0	14	20	2.04024	0.041335
MMP9_M2 & MMP9_M1	33	219	1.09887	0.271832		MMP9_M2 & MMP9_M1	15	26	1.93107	0.0534832
MMP9_M2 & MMP9_M2						MMP9_M2 & MMP9_M2
MMP9_M2 & MMP9_M3	33	254	0.473497	0.635862		MMP9_M2 & MMP9_M3	15	46	0.795147	0.426534
MMP9_M2 & MMP9_M4	33	251	0.527101	0.598127		MMP9_M2 & MMP9_M4	15	48	0.681554	0.495526
MMP9_M3 & MMP9_M0	32	63	3.75849	0.000171247		MMP9_M3 & MMP9_M0	14	14	2.41689	0.0156591
MMP9_M3 & MMP9_M1	33	276	0.0804052	0.935915		MMP9_M3 & MMP9_M1	15	29	1.76068	0.0783018
MMP9_M3 & MMP9_M2	33	254	0.473497	0.635862		MMP9_M3 & MMP9_M2	15	46	0.795147	0.426534
MMP9_M3 & MMP9_M3						MMP9_M3 & MMP9_M3
MMP9_M3 & MMP9_M4	33	190	1.61704	0.10588		MMP9_M3 & MMP9_M4	15	51	0.511166	0.609239
MMP9_M4 & MMP9_M0	32	93	3.19752	0.0013875		MMP9_M4 & MMP9_M0	14	17	2.22857	0.0258498
MMP9_M4 & MMP9_M1	33	232	0.86659	0.386173		MMP9_M4 & MMP9_M1	15	38	1.24952	0.211486
MMP9_M4 & MMP9_M2	33	251	0.527101	0.598127		MMP9_M4 & MMP9_M2	15	48	0.681554	0.495526
MMP9_M4 & MMP9_M3	33	190	1.61704	0.10588		MMP9_M4 & MMP9_M3	15	51	0.511166	0.609239
MMP9_M4 & MMP9_M4						MMP9_M4 & MMP9_M4
ANOVA Friedmana i współczynnik zgodności Kendalla (aki.sta)						ANOVA Friedmana i współczynnik zgodności Kendalla (aki.sta)
Chi kwad. ANOVA(N = 33, df = 2) = 9.454545 p < .00886						Chi kwad. ANOVA(N = 15, df = 2) = 7.600000 p < .02238
Współczynnik zgodności= .14325 r śred. rang = .11648						Współczynnik zgodności= .25333 r śred. rang = .20000
	Średnia	Suma					Średnia	Suma
	Ranga	Rang	Średnia	Odch.std			Ranga	Rang	Średnia	Odch.std
TIMP_M0	1.57576	52	1.68645	1.45873		TIMP_M0	1.53333	23	1.49964	1.30569
TIMP_M2	2.12121	70	2.99753	3.08858		TIMP_M2	2.53333	38	2.3235	1.69812
TIMP_M3	2.30303	76	4.46423	3.499		TIMP_M3	1.93333	29	2.12539	2.45613
Test kolejności par Wilcoxona (aki.sta)						Test kolejności par Wilcoxona (aki.sta)
	N						N
	Ważnych	T	Z	poziom p			Ważnych	T	Z	poziom p
TIMP_M0 & TIMP_M0						TIMP_M0 & TIMP_M0
TIMP_M0 & TIMP_M2	33	164	2.0816	0.0373868		TIMP_M0 & TIMP_M2	15	7	3.0102	0.00261281
TIMP_M0 & TIMP_M3	33	61	3.92199	8.80043e-05		TIMP_M0 & TIMP_M3	15	37	1.30631	0.191456
TIMP_M2 & TIMP_M0	33	164	2.0816	0.0373868		TIMP_M2 & TIMP_M0	15	7	3.0102	0.00261281
TIMP_M2 & TIMP_M2						TIMP_M2 & TIMP_M2
TIMP_M2 & TIMP_M3	33	193	1.56344	0.11796		TIMP_M2 & TIMP_M3	15	41	1.07913	0.280539
TIMP_M3 & TIMP_M0	33	61	3.92199	8.80043e-05		TIMP_M3 & TIMP_M0	15	37	1.30631	0.191456
TIMP_M3 & TIMP_M2	33	193	1.56344	0.11796		TIMP_M3 & TIMP_M2	15	41	1.07913	0.280539
TIMP_M3 & TIMP_M3						TIMP_M3 & TIMP_M3
ANOVA Friedmana i współczynnik zgodności Kendalla (aki.sta)						ANOVA Friedmana i współczynnik zgodności Kendalla (aki.sta)
Chi kwad. ANOVA(N = 32, df = 2) = 21.06250 p < .00003						Chi kwad. ANOVA(N = 14, df = 2) = 10.42857 p < .00544
Współczynnik zgodności= .32910 r śred. rang = .30746						Współczynnik zgodności= .37245 r śred. rang = .32418
	Średnia	Suma					Średnia	Suma
	Ranga	Rang	Średnia	Odch.std			Ranga	Rang	Średnia	Odch.std
MMPTIMP0	1.34375	43	871.985	1966.93		MMPTIMP0	1.35714	19	4899.18	13760
MMPTIMP2	2.40625	77	2501.9	2840.93		MMPTIMP2	2.07143	29	3174.74	4332.34
MMPTIMP3	2.25	72	2028.6	2792.03		MMPTIMP3	2.57143	36	3162.57	4103.88
Test kolejności par Wilcoxona (aki.sta)						Test kolejności par Wilcoxona (aki.sta)
	N						N
	Ważnych	T	Z	poziom p			Ważnych	T	Z	poziom p
MMPTIMP0 & MMPTIMP0						MMPTIMP0 & MMPTIMP0
MMPTIMP0 & MMPTIMP2	32	72	3.5902	0.000330923		MMPTIMP0 & MMPTIMP2	14	21	1.97746	0.0479983
MMPTIMP0 & MMPTIMP3	32	94	3.17882	0.00148017		MMPTIMP0 & MMPTIMP3	14	25	1.72635	0.0842935
MMPTIMP2 & MMPTIMP0	32	72	3.5902	0.000330923		MMPTIMP2 & MMPTIMP0	14	21	1.97746	0.0479983
MMPTIMP2 & MMPTIMP2						MMPTIMP2 & MMPTIMP2
MMPTIMP2 & MMPTIMP3	33	200	1.43836	0.150342		MMPTIMP2 & MMPTIMP3	15	36	1.36311	0.172858
MMPTIMP3 & MMPTIMP0	32	94	3.17882	0.00148017		MMPTIMP3 & MMPTIMP0	14	25	1.72635	0.0842935
MMPTIMP3 & MMPTIMP2	33	200	1.43836	0.150342		MMPTIMP3 & MMPTIMP2	15	36	1.36311	0.172858
MMPTIMP3 & MMPTIMP3						MMPTIMP3 & MMPTIMP3
Tabela dwudzielcza: liczności obserwowane (aki.sta)					Statystyki: GRUPA(2) x AKIKDIGO(2) (aki.sta)
	AKIKDIGO	AKIKDIGO	Wiersz
	G_1:0	G_2:1	Razem			Chi-kwadr.	df	p
Kontrola	24	6	30		Chi^2 Pearsona	4.71273	df=1	p=.02994
%wiersza	80.00%	20.00%			Chi^2 NW	4.64685	df=1	p=.03111
Hemofilt	9	9	18		Chi^2 Yatesa	3.4198	df=1	p=.06442
%wiersza	50.00%	50.00%			dokł. Fishera, 1-stronny			p=.03298
Razem	33	15	48		2-stronny			p=.05228
					Chi^2 McNemara (A/D)	5.93939	df=1	p=.01481
					(B/C)	0.266667	df=1	p=.60558
					R rang Spearman	0.31334	t=2.2379	p=.03011
Tabela dwudzielcza: liczności obserwowane (aki.sta)					Statystyki: GRUPA(2) x PCHNNOWE(2) (aki.sta)
	PCHNNOWE	PCHNNOWE	Wiersz
	G_1:0	G_2:1	Razem			Chi-kwadr.	df	p
Kontrola	26	0.00%	26		Chi^2 Pearsona	6.5	df=1	p=.01079
%wiersza	100.00%	0.00%			Chi^2 NW	7.10746	df=1	p=.00768
Hemofilt	10	3	13		Chi^2 Yatesa	3.65625	df=1	p=.05586
%wiersza	76.92%	23.08%			dokł. Fishera, 1-stronny			p=.03129
Razem	36	3	39		2-stronny			p=.03129
					Chi^2 McNemara (A/D)	16.6897	df=1	p=.00004
					(B/C)	8.1	df=1	p=.00443
					R rang Spearman	0.408248	t=2.7203	p=.00988
Tabela dwudzielcza: liczności obserwowane (aki.sta)					Statystyki: GRUPA(2) x PROGPCHN(2) (aki.sta)
	PROGPCHN	PROGPCHN	Wiersz
	G_1:0	G_2:1	Razem			Chi-kwadr.	df	p
Kontrola	3	1	4		Chi^2 Pearsona	1.14286	df=1	p=.28505
%wiersza	75.00%	25.00%			Chi^2 NW	1.52964	df=1	p=.21617
Hemofilt	4	0	4		Chi^2 Yatesa	0	df=1	p=1.0000
%wiersza	100.00%	0.00%			dokł. Fishera, 1-stronny			p=.50000
Razem	7	1	8		2-stronny			p=1.0000
					Chi^2 McNemara (A/D)	1.33333	df=1	p=.24822
					(B/C)	0.8	df=1	p=.37110
					R rang Spearman	-0.377964	t=-1.000	p=.35592
Tabela dwudzielcza: liczności obserwowane (aki.sta)					Statystyki: GRUPA(2) x POGORPO(2) (aki.sta)
	POGORPO	POGORPO	Wiersz
	G_1:0	G_2:1	Razem			Chi-kwadr.	df	p
Kontrola	29	1	30		Chi^2 Pearsona	2.61818	df=1	p=.10565
%wiersza	96.67%	3.33%			Chi^2 NW	2.54737	df=1	p=.11048
Hemofilt	15	3	18		Chi^2 Yatesa	1.16364	df=1	p=.28072
%wiersza	83.33%	16.67%			dokł. Fishera, 1-stronny			p=.14154
Razem	44	4	48		2-stronny			p=.14154
					Chi^2 McNemara (A/D)	19.5312	df=1	p=.00001
					(B/C)	10.5625	df=1	p=.00115
					R rang Spearman	0.23355	t=1.6291	p=.11013
Tabela dwudzielcza: liczności obserwowane (aki.sta)					Statystyki: AKIKDIGO(2) x PCHNNOWE(2) (aki.sta)
	PCHNNOWE	PCHNNOWE	Wiersz
	G_1:0	G_2:1	Razem			Chi-kwadr.	df	p
G_1:0	30	0	30		Chi^2 Pearsona	10.8333	df=1	p=.00100
%wiersza	100.00%	0.00%			Chi^2 NW	9.69552	df=1	p=.00185
G_1:1	6	3	9		Chi^2 Yatesa	6.64745	df=1	p=.00993
%wiersza	66.67%	33.33%			dokł. Fishera, 1-stronny			p=.00919
Razem	36	3	39		2-stronny			p=.00919
					Chi^2 McNemara (A/D)	20.4849	df=1	p=.00001
					(B/C)	4.16667	df=1	p=.04123
					R rang Spearman	0.527046	t=3.7724	p=.00057
Tabela dwudzielcza: liczności obserwowane (aki.sta)					Statystyki: AKIKDIGO(2) x PROGPCHN(2) (aki.sta)
	PROGPCHN	PROGPCHN	Wiersz
	G_1:0	G_2:1	Razem			Chi-kwadr.	df	p
G_1:0	1	1	2		Chi^2 Pearsona	3.42857	df=1	p=.06408
%wiersza	50.00%	50.00%			Chi^2 NW	3.25573	df=1	p=.07118
G_1:1	6	0	6		Chi^2 Yatesa	0.380952	df=1	p=.53710
%wiersza	100.00%	0.00%			dokł. Fishera, 1-stronny			p=.25000
Razem	7	1	8		2-stronny			p=.25000
					Chi^2 McNemara (A/D)	0	df=1	p=1.0000
					(B/C)	2.28571	df=1	p=.13057
					R rang Spearman	-0.654654	t=-2.121	p=.07814
Tabela dwudzielcza: liczności obserwowane (aki.sta)					Statystyki: AKIKDIGO(2) x POGORPO(2) (aki.sta)
	POGORPO	POGORPO	Wiersz
	G_1:0	G_2:1	Razem			Chi-kwadr.	df	p
G_1:0	32	1	33		Chi^2 Pearsona	3.8876	df=1	p=.04865
%wiersza	96.97%	3.03%			Chi^2 NW	3.56178	df=1	p=.05913
G_1:1	12	3	15		Chi^2 Yatesa	1.98347	df=1	p=.15903
%wiersza	80.00%	20.00%			dokł. Fishera, 1-stronny			p=.08418
Razem	44	4	48		2-stronny			p=.08418
					Chi^2 McNemara (A/D)	22.4	df=1	p=.00000
					(B/C)	7.69231	df=1	p=.00555
					R rang Spearman	0.284591	t=2.0134	p=.04994
Tabela dwudzielcza: liczności obserwowane (aki.sta)					Statystyki: POGORPO(2) x AKIKDIGO(2) (aki.sta)
	AKIKDIGO	AKIKDIGO	Wiersz
	G_1:0	G_2:1	Razem			Chi-kwadr.	df	p
G_1:0	32	12	44		Chi^2 Pearsona	3.8876	df=1	p=.04865
%wiersza	72.73%	27.27%			Chi^2 NW	3.56178	df=1	p=.05913
G_1:1	1	3	4		Chi^2 Yatesa	1.98347	df=1	p=.15903
%wiersza	25.00%	75.00%			dokł. Fishera, 1-stronny			p=.08418
Razem	33	15	48		2-stronny			p=.08418
					Chi^2 McNemara (A/D)	22.4	df=1	p=.00000
					(B/C)	7.69231	df=1	p=.00555
					R rang Spearman	0.284591	t=2.0134	p=.04994
Tabela dwudzielcza: liczności obserwowane (aki.sta)					Statystyki: POGORPO(2) x PCHNNOWE(2) (aki.sta)
	PCHNNOWE	PCHNNOWE	Wiersz
	G_1:0	G_2:1	Razem			Chi-kwadr.	df	p
G_1:0	36	0	36		Chi^2 Pearsona	39	df=1	p=.00000
%wiersza	100.00%	0.00%			Chi^2 NW	21.1528	df=1	p=.00000
G_1:1	0	3	3		Chi^2 Yatesa	26.1881	df=1	p=.00000
%wiersza	0.00%	100.00%			dokł. Fishera, 1-stronny			p=.00011
Razem	36	3	39		2-stronny			p=.00011
					Chi^2 McNemara (A/D)	26.2564	df=1	p=.00000
					(B/C)	-----	-----	-----
					R rang Spearman	1	-----	-----
Tabela dwudzielcza: liczności obserwowane (aki.sta)					Statystyki: POGORPO(2) x PROGPCHN(2) (aki.sta)
	PROGPCHN	PROGPCHN	Wiersz
	G_1:0	G_2:1	Razem			Chi-kwadr.	df	p
G_1:0	7	0	7		Chi^2 Pearsona	8	df=1	p=.00468
%wiersza	100.00%	0.00%			Chi^2 NW	6.02832	df=1	p=.01408
G_1:1	0	1	1		Chi^2 Yatesa	1.46939	df=1	p=.22545
%wiersza	0.00%	100.00%			dokł. Fishera, 1-stronny			p=.12500
Razem	7	1	8		2-stronny			p=.12500
					Chi^2 McNemara (A/D)	3.125	df=1	p=.07710
					(B/C)	-----	-----	-----
					R rang Spearman	1	-----	-----
AKIKDIGO=1
Tabela dwudzielcza: liczności obserwowane (aki.sta)					Statystyki: POGORPO(2) x PCHNNOWE(2) (aki.sta)
	PCHNNOWE	PCHNNOWE	Wiersz
	G_1:0	G_2:1	Razem			Chi-kwadr.	df	p
G_1:0	6	0	6		Chi^2 Pearsona	9	df=1	p=.00270
%wiersza	100.00%	0.00%			Chi^2 NW	11.4573	df=1	p=.00071
G_1:1	0	3	3		Chi^2 Yatesa	5.0625	df=1	p=.02445
%wiersza	0.00%	100.00%			dokł. Fishera, 1-stronny			p=.01190
Razem	6	3	9		2-stronny			p=.01190
					Chi^2 McNemara (A/D)	0.444444	df=1	p=.50499
					(B/C)	-----	-----	-----
					R rang Spearman	1	-----	-----
Tabela dwudzielcza: liczności obserwowane (aki.sta)					Statystyki: AKIKDIGO(2) x HA(2) (aki.sta)
	HA	HA	Wiersz
	G_1:0	G_2:1	Razem			Chi-kwadr.	df	p
G_1:0	7	26	33		Chi^2 Pearsona	0.0091866	df=1	p=.92364
%wiersza	21.21%	78.79%			Chi^2 NW	0.0092373	df=1	p=.92343
G_1:1	3	12	15		Chi^2 Yatesa	0.0826794	df=1	p=.77370
%wiersza	20.00%	80.00%			dokł. Fishera, 1-stronny			p=.62267
Razem	10	38	48		2-stronny			p=1.0000
					Chi^2 McNemara (A/D)	0.842105	df=1	p=.35880
					(B/C)	16.6897	df=1	p=.00004
					R rang Spearman	0.0138343	t=.09384	p=.92565
Tabela dwudzielcza: liczności obserwowane (aki.sta)					Statystyki: AKIKDIGO(2) x DM(2) (aki.sta)
	DM	DM	Wiersz
	G_1:0	G_2:1	Razem			Chi-kwadr.	df	p
G_1:0	25	8	33		Chi^2 Pearsona	0.0323232	df=1	p=.85732
%wiersza	75.76%	24.24%			Chi^2 NW	0.0320756	df=1	p=.85786
G_1:1	11	4	15		Chi^2 Yatesa	0.0323232	df=1	p=.85732
%wiersza	73.33%	26.67%			dokł. Fishera, 1-stronny			p=.56186
Razem	36	12	48		2-stronny			p=1.0000
					Chi^2 McNemara (A/D)	13.7931	df=1	p=.00020
					(B/C)	0.210526	df=1	p=.64636
					R rang Spearman	0.02595	t=.17606	p=.86102
Tabela dwudzielcza: liczności obserwowane (aki.sta)					Statystyki: AKIKDIGO(2) x PCHNPRZE(2) (aki.sta)
	PCHNPRZE	PCHNPRZE	Wiersz
	G_1:0	G_2:1	Razem			Chi-kwadr.	df	p
G_1:0	31	2	33		Chi^2 Pearsona	8.55273	df=1	p=.00345
%wiersza	93.94%	6.06%			Chi^2 NW	7.97382	df=1	p=.00475
G_1:1	9	6	15		Chi^2 Yatesa	6.28364	df=1	p=.01219
%wiersza	60.00%	40.00%			dokł. Fishera, 1-stronny			p=.00758
Razem	40	8	48		2-stronny			p=.00758
					Chi^2 McNemara (A/D)	15.5676	df=1	p=.00008
					(B/C)	3.27273	df=1	p=.07044
					R rang Spearman	0.422116	t=3.1581	p=.00280
Tabela dwudzielcza: liczności obserwowane (aki.sta)						Statystyki: AKIKDIGO(2) x STADPCHN(3) (aki.sta)
	STADPCHN	STADPCHN	STADPCHN	Wiersz
	G_1:0	3a	3b	Razem			Chi-kwadr.	df	p
G_1:0	31	2	0	33		Chi^2 Pearsona	9.94909	df=2	p=.00691
%wiersza	93.94%	6.06%	0.00%			Chi^2 NW	10.2411	df=2	p=.00597
G_1:1	9	3	3	15		R rang Spearman	0.435494	t=3.2811	p=.00198
%wiersza	60.00%	20.00%	20.00%
Razem	40	5	3	48
Tabela dwudzielcza: liczności obserwowane (aki.sta)					Statystyki: AKIKDIGO(2) x DYSLIPID(2) (aki.sta)
	DYSLIPID	DYSLIPID	Wiersz
	G_1:0	G_2:1	Razem			Chi-kwadr.	df	p
G_1:0	27	6	33		Chi^2 Pearsona	2.61818	df=1	p=.10565
%wiersza	81.82%	18.18%			Chi^2 NW	2.50063	df=1	p=.11380
G_1:1	9	6	15		Chi^2 Yatesa	1.58384	df=1	p=.20821
%wiersza	60.00%	40.00%			dokł. Fishera, 1-stronny			p=.10568
Razem	36	12	48		2-stronny			p=.15245
					Chi^2 McNemara (A/D)	12.1212	df=1	p=.00050
					(B/C)	0.266667	df=1	p=.60558
					R rang Spearman	0.23355	t=1.6291	p=.11013
Tabela dwudzielcza: liczności obserwowane (aki.sta)					Statystyki: AKIKDIGO(2) x TYLKCABG(2) (aki.sta)
	TYLKCABG	TYLKCABG	Wiersz
	G_1:0	G_2:1	Razem			Chi-kwadr.	df	p
G_1:0	20	13	33		Chi^2 Pearsona	0.224416	df=1	p=.63570
%wiersza	60.61%	39.39%			Chi^2 NW	0.223329	df=1	p=.63652
G_1:1	8	7	15		Chi^2 Yatesa	0.0249351	df=1	p=.87453
%wiersza	53.33%	46.67%			dokł. Fishera, 1-stronny			p=.43486
Razem	28	20	48		2-stronny			p=.75513
					Chi^2 McNemara (A/D)	5.33333	df=1	p=.02092
					(B/C)	0.761905	df=1	p=.38274
					R rang Spearman	0.0683763	t=.46484	p=.64424
Tabela dwudzielcza: liczności obserwowane (aki.sta)					Statystyki: AKIKDIGO(2) x TYLKZAST(2) (aki.sta)
	TYLKZAST	TYLKZAST	Wiersz
	G_1:0	G_2:1	Razem			Chi-kwadr.	df	p
G_1:0	21	12	33		Chi^2 Pearsona	2.64752	df=1	p=.10371
%wiersza	63.64%	36.36%			Chi^2 NW	2.90714	df=1	p=.08819
G_1:1	13	2	15		Chi^2 Yatesa	1.65012	df=1	p=.19895
%wiersza	86.67%	13.33%			dokł. Fishera, 1-stronny			p=.09677
Razem	34	14	48		2-stronny			p=.17127
					Chi^2 McNemara (A/D)	14.087	df=1	p=.00017
					(B/C)	0	df=1	p=1.0000
					R rang Spearman	-0.234854	t=-1.639	p=.10810
Tabela dwudzielcza: liczności obserwowane (aki.sta)					Statystyki: AKIKDIGO(2) x CABGZAST(2) (aki.sta)
	CABGZAST	CABGZAST	Wiersz
	G_1:0	G_2:1	Razem			Chi-kwadr.	df	p
G_1:0	32	1	33		Chi^2 Pearsona	8.65801	df=1	p=.00326
%wiersza	96.97%	3.03%			Chi^2 NW	8.11211	df=1	p=.00440
G_1:1	10	5	15		Chi^2 Yatesa	6.10909	df=1	p=.01345
%wiersza	66.67%	33.33%			dokł. Fishera, 1-stronny			p=.00848
Razem	42	6	48		2-stronny			p=.00848
					Chi^2 McNemara (A/D)	18.2703	df=1	p=.00002
					(B/C)	5.81818	df=1	p=.01586
					R rang Spearman	0.424706	t=3.1817	p=.00262
Tabela dwudzielcza: liczności obserwowane (aki.sta)					Statystyki: AKIKDIGO(2) x INNE(2) (aki.sta)
	INNE	INNE	Wiersz
	G_1:0	G_2:1	Razem			Chi-kwadr.	df	p
G_1:0	26	7	33		Chi^2 Pearsona	1.57091	df=1	p=.21008
%wiersza	78.79%	21.21%			Chi^2 NW	1.80024	df=1	p=.17969
G_1:1	14	1	15		Chi^2 Yatesa	0.698182	df=1	p=.40340
%wiersza	93.33%	6.67%			dokł. Fishera, 1-stronny			p=.20661
Razem	40	8	48		2-stronny			p=.40564
					Chi^2 McNemara (A/D)	21.3333	df=1	p=.00000
					(B/C)	1.71429	df=1	p=.19043
					R rang Spearman	-0.180907	t=-1.248	p=.21851
Tabela dwudzielcza: liczności obserwowane (aki.sta)					Statystyki: GRUPA(2) x HA(2) (aki.sta)
	HA	HA	Wiersz
	G_1:0	G_2:1	Razem			Chi-kwadr.	df	p
Kontrola	6	24	30		Chi^2 Pearsona	0.0336842	df=1	p=.85438
%wiersza	20.00%	80.00%			Chi^2 NW	0.0334785	df=1	p=.85482
Hemofilt	4	14	18		Chi^2 Yatesa	0.0336842	df=1	p=.85438
%wiersza	22.22%	77.78%			dokł. Fishera, 1-stronny			p=.56514
Razem	10	38	48		2-stronny			p=1.0000
					Chi^2 McNemara (A/D)	2.45	df=1	p=.11753
					(B/C)	12.8929	df=1	p=.00033
					R rang Spearman	-0.026491	t=-.1797	p=.85815
Tabela dwudzielcza: liczności obserwowane (aki.sta)					Statystyki: GRUPA(2) x DM(2) (aki.sta)
	DM	DM	Wiersz
	G_1:0	G_2:1	Razem			Chi-kwadr.	df	p
Kontrola	22	8	30		Chi^2 Pearsona	0.118518	df=1	p=.73065
%wiersza	73.33%	26.67%			Chi^2 NW	0.11984	df=1	p=.72921
Hemofilt	14	4	18		Chi^2 Yatesa	0	df=1	p=1.0000
%wiersza	77.78%	22.22%			dokł. Fishera, 1-stronny			p=.50599
Razem	36	12	48		2-stronny			p=1.0000
					Chi^2 McNemara (A/D)	11.1154	df=1	p=.00086
					(B/C)	1.13636	df=1	p=.28642
					R rang Spearman	-0.04969	t=-.3374	p=.73733
Tabela dwudzielcza: liczności obserwowane (aki.sta)					Statystyki: GRUPA(2) x PCHNPRZE(2) (aki.sta)
	PCHNPRZE	PCHNPRZE	Wiersz
	G_1:0	G_2:1	Razem			Chi-kwadr.	df	p
Kontrola	26	4	30		Chi^2 Pearsona	0.64	df=1	p=.42371
%wiersza	86.67%	13.33%			Chi^2 NW	0.623985	df=1	p=.42957
Hemofilt	14	4	18		Chi^2 Yatesa	0.16	df=1	p=.68916
%wiersza	77.78%	22.22%			dokł. Fishera, 1-stronny			p=.33846
Razem	40	8	48		2-stronny			p=.45109
					Chi^2 McNemara (A/D)	14.7	df=1	p=.00013
					(B/C)	4.5	df=1	p=.03390
					R rang Spearman	0.11547	t=.78843	p=.43449
Tabela dwudzielcza: liczności obserwowane (aki.sta)						Statystyki: GRUPA(2) x STADPCHN(3) (aki.sta)
	STADPCHN	STADPCHN	STADPCHN	Wiersz
	G_1:0	3a	3b	Razem			Chi-kwadr.	df	p
Kontrola	26	3	1	30		Chi^2 Pearsona	1.20889	df=2	p=.54638
%wiersza	86.67%	10.00%	3.33%			Chi^2 NW	1.16514	df=2	p=.55846
Hemofilt	14	2	2	18		R rang Spearman	0.124607	t=.85176	p=.39876
%wiersza	77.78%	11.11%	11.11%
Razem	40	5	3	48
Tabela dwudzielcza: liczności obserwowane (aki.sta)					Statystyki: GRUPA(2) x DYSLIPID(2) (aki.sta)
	DYSLIPID	DYSLIPID	Wiersz
	G_1:0	G_2:1	Razem			Chi-kwadr.	df	p
Kontrola	21	9	30		Chi^2 Pearsona	1.06667	df=1	p=.30170
%wiersza	70.00%	30.00%			Chi^2 NW	1.11211	df=1	p=.29163
Hemofilt	15	3	18		Chi^2 Yatesa	0.474074	df=1	p=.49112
%wiersza	83.33%	16.67%			dokł. Fishera, 1-stronny			p=.24891
Razem	36	12	48		2-stronny			p=.49256
					Chi^2 McNemara (A/D)	12.0417	df=1	p=.00052
					(B/C)	1.04167	df=1	p=.30744
					R rang Spearman	-0.149071	t=-1.022	p=.31190
Tabela dwudzielcza: liczności obserwowane (aki.sta)					Statystyki: GRUPA(2) x TYLKCABG(2) (aki.sta)
	TYLKCABG	TYLKCABG	Wiersz
	G_1:0	G_2:1	Razem			Chi-kwadr.	df	p
Kontrola	15	15	30		Chi^2 Pearsona	2.28571	df=1	p=.13057
%wiersza	50.00%	50.00%			Chi^2 NW	2.3434	df=1	p=.12582
Hemofilt	13	5	18		Chi^2 Yatesa	1.46286	df=1	p=.22648
%wiersza	72.22%	27.78%			dokł. Fishera, 1-stronny			p=.11269
Razem	28	20	48		2-stronny			p=.22611
					Chi^2 McNemara (A/D)	4.05	df=1	p=.04417
					(B/C)	0.0357143	df=1	p=.85011
					R rang Spearman	-0.218218	t=-1.517	p=.13622
Tabela dwudzielcza: liczności obserwowane (aki.sta)					Statystyki: GRUPA(2) x TYLKZAST(2) (aki.sta)
	TYLKZAST	TYLKZAST	Wiersz
	G_1:0	G_2:1	Razem			Chi-kwadr.	df	p
Kontrola	22	8	30		Chi^2 Pearsona	0.242017	df=1	p=.62275
%wiersza	73.33%	26.67%			Chi^2 NW	0.239756	df=1	p=.62438
Hemofilt	12	6	18		Chi^2 Yatesa	0.0268908	df=1	p=.86974
%wiersza	66.67%	33.33%			dokł. Fishera, 1-stronny			p=.43060
Razem	34	14	48		2-stronny			p=.74585
					Chi^2 McNemara (A/D)	8.03571	df=1	p=.00459
					(B/C)	0.45	df=1	p=.50234
					R rang Spearman	0.0710072	t=.48281	p=.63152
Tabela dwudzielcza: liczności obserwowane (aki.sta)					Statystyki: GRUPA(2) x CABGZAST(2) (aki.sta)
	CABGZAST	CABGZAST	Wiersz
	G_1:0	G_2:1	Razem			Chi-kwadr.	df	p
Kontrola	28	2	30		Chi^2 Pearsona	2.48889	df=1	p=.11466
%wiersza	93.33%	6.67%			Chi^2 NW	2.40471	df=1	p=.12097
Hemofilt	14	4	18		Chi^2 Yatesa	1.26984	df=1	p=.25980
%wiersza	77.78%	22.22%			dokł. Fishera, 1-stronny			p=.13093
Razem	42	6	48		2-stronny			p=.17932
					Chi^2 McNemara (A/D)	16.5312	df=1	p=.00005
					(B/C)	7.5625	df=1	p=.00596
					R rang Spearman	0.22771	t=1.5861	p=.11957
Tabela dwudzielcza: liczności obserwowane (aki.sta)					Statystyki: GRUPA(2) x INNE(2) (aki.sta)
	INNE	INNE	Wiersz
	G_1:0	G_2:1	Razem			Chi-kwadr.	df	p
Kontrola	25	5	30		Chi^2 Pearsona	0	df=1	p=1.0000
%wiersza	83.33%	16.67%			Chi^2 NW	0	df=1	p=1.0000
Hemofilt	15	3	18		Chi^2 Yatesa	0.16	df=1	p=.68916
%wiersza	83.33%	16.67%			dokł. Fishera, 1-stronny			p=.64663
Razem	40	8	48		2-stronny			p=1.0000
					Chi^2 McNemara (A/D)	15.75	df=1	p=.00007
					(B/C)	4.05	df=1	p=.04417
					R rang Spearman	0	t=0.0000	p=1.0000
Tabela dwudzielcza: liczności obserwowane (aki.sta)					Statystyki: POGORPO(2) x HA(2) (aki.sta)
	HA	HA	Wiersz
	G_1:0	G_2:1	Razem			Chi-kwadr.	df	p
G_1:0	9	35	44		Chi^2 Pearsona	0.045933	df=1	p=.83030
%wiersza	20.45%	79.55%			Chi^2 NW	0.0440848	df=1	p=.83370
G_1:1	1	3	4		Chi^2 Yatesa	0.183732	df=1	p=.66819
%wiersza	25.00%	75.00%			dokł. Fishera, 1-stronny			p=.62064
Razem	10	38	48		2-stronny			p=1.0000
					Chi^2 McNemara (A/D)	2.08333	df=1	p=.14892
					(B/C)	30.25	df=1	p=.00000
					R rang Spearman	-0.030934	t=-.2099	p=.83467
Tabela dwudzielcza: liczności obserwowane (aki.sta)					Statystyki: POGORPO(2) x DM(2) (aki.sta)
	DM	DM	Wiersz
	G_1:0	G_2:1	Razem			Chi-kwadr.	df	p
G_1:0	34	10	44		Chi^2 Pearsona	1.45454	df=1	p=.22780
%wiersza	77.27%	22.73%			Chi^2 NW	1.27453	df=1	p=.25892
G_1:1	2	2	4		Chi^2 Yatesa	0.363636	df=1	p=.54649
%wiersza	50.00%	50.00%			dokł. Fishera, 1-stronny			p=.25694
Razem	36	12	48		2-stronny			p=.25694
					Chi^2 McNemara (A/D)	26.6944	df=1	p=.00000
					(B/C)	4.08333	df=1	p=.04331
					R rang Spearman	0.174078	t=1.1990	p=.23668
Tabela dwudzielcza: liczności obserwowane (aki.sta)					Statystyki: POGORPO(2) x PCHNPRZE(2) (aki.sta)
	PCHNPRZE	PCHNPRZE	Wiersz
	G_1:0	G_2:1	Razem			Chi-kwadr.	df	p
G_1:0	37	7	44		Chi^2 Pearsona	0.218182	df=1	p=.64043
%wiersza	84.09%	15.91%			Chi^2 NW	0.197175	df=1	p=.65701
G_1:1	3	1	4		Chi^2 Yatesa	0.0545455	df=1	p=.81534
%wiersza	75.00%	25.00%			dokł. Fishera, 1-stronny			p=.53032
Razem	40	8	48		2-stronny			p=.53032
					Chi^2 McNemara (A/D)	32.2368	df=1	p=.00000
					(B/C)	0.9	df=1	p=.34278
					R rang Spearman	0.06742	t=.45831	p=.64889
Tabela dwudzielcza: liczności obserwowane (aki.sta)						Statystyki: POGORPO(2) x STADPCHN(3) (aki.sta)
	STADPCHN	STADPCHN	STADPCHN	Wiersz
	G_1:0	3a	3b	Razem			Chi-kwadr.	df	p
G_1:0	37	4	3	44		Chi^2 Pearsona	1.2	df=2	p=.54881
%wiersza	84.09%	9.09%	6.82%			Chi^2 NW	1.22147	df=2	p=.54295
G_1:1	3	1	0	4		R rang Spearman	0.054566	t=.37064	p=.71261
%wiersza	75.00%	25.00%	0.00%
Razem	40	5	3	48
Tabela dwudzielcza: liczności obserwowane (aki.sta)					Statystyki: POGORPO(2) x DYSLIPID(2) (aki.sta)
	DYSLIPID	DYSLIPID	Wiersz
	G_1:0	G_2:1	Razem			Chi-kwadr.	df	p
G_1:0	32	12	44		Chi^2 Pearsona	1.45454	df=1	p=.22780
%wiersza	72.73%	27.27%			Chi^2 NW	2.42034	df=1	p=.11977
G_1:1	4	0	4		Chi^2 Yatesa	0.363636	df=1	p=.54649
%wiersza	100.00%	0.00%			dokł. Fishera, 1-stronny			p=.30273
Razem	36	12	48		2-stronny			p=.55967
					Chi^2 McNemara (A/D)	30.0312	df=1	p=.00000
					(B/C)	3.0625	df=1	p=.08012
					R rang Spearman	-0.174078	t=-1.199	p=.23668
Tabela dwudzielcza: liczności obserwowane (aki.sta)					Statystyki: POGORPO(2) x TYLKCABG(2) (aki.sta)
	TYLKCABG	TYLKCABG	Wiersz
	G_1:0	G_2:1	Razem			Chi-kwadr.	df	p
G_1:0	26	18	44		Chi^2 Pearsona	0.124675	df=1	p=.72402
%wiersza	59.09%	40.91%			Chi^2 NW	0.123092	df=1	p=.72571
G_1:1	2	2	4		Chi^2 Yatesa	0.0311688	df=1	p=.85986
%wiersza	50.00%	50.00%			dokł. Fishera, 1-stronny			p=.55805
Razem	28	20	48		2-stronny			p=1.0000
					Chi^2 McNemara (A/D)	18.8929	df=1	p=.00001
					(B/C)	11.25	df=1	p=.00080
					R rang Spearman	0.0509647	t=.34611	p=.73084
Tabela dwudzielcza: liczności obserwowane (aki.sta)					Statystyki: POGORPO(2) x TYLKZAST(2) (aki.sta)
	TYLKZAST	TYLKZAST	Wiersz
	G_1:0	G_2:1	Razem			Chi-kwadr.	df	p
G_1:0	30	14	44		Chi^2 Pearsona	1.79679	df=1	p=.18010
%wiersza	68.18%	31.82%			Chi^2 NW	2.90594	df=1	p=.08826
G_1:1	4	0	4		Chi^2 Yatesa	0.586707	df=1	p=.44370
%wiersza	100.00%	0.00%			dokł. Fishera, 1-stronny			p=.23834
Razem	34	14	48		2-stronny			p=.30709
					Chi^2 McNemara (A/D)	28.0333	df=1	p=.00000
					(B/C)	4.5	df=1	p=.03390
					R rang Spearman	-0.193476	t=-1.337	p=.18764
Tabela dwudzielcza: liczności obserwowane (aki.sta)					Statystyki: POGORPO(2) x CABGZAST(2) (aki.sta)
	CABGZAST	CABGZAST	Wiersz
	G_1:0	G_2:1	Razem			Chi-kwadr.	df	p
G_1:0	39	5	44		Chi^2 Pearsona	0.623377	df=1	p=.42980
%wiersza	88.64%	11.36%			Chi^2 NW	0.514754	df=1	p=.47309
G_1:1	3	1	4		Chi^2 Yatesa	0	df=1	p=1.0000
%wiersza	75.00%	25.00%			dokł. Fishera, 1-stronny			p=.42476
Razem	42	6	48		2-stronny			p=.42476
					Chi^2 McNemara (A/D)	34.225	df=1	p=.00000
					(B/C)	0.125	df=1	p=.72367
					R rang Spearman	0.113961	t=.77799	p=.44056
Tabela dwudzielcza: liczności obserwowane (aki.sta)					Statystyki: POGORPO(2) x INNE(2) (aki.sta)
	INNE	INNE	Wiersz
	G_1:0	G_2:1	Razem			Chi-kwadr.	df	p
G_1:0	37	7	44		Chi^2 Pearsona	0.218182	df=1	p=.64043
%wiersza	84.09%	15.91%			Chi^2 NW	0.197175	df=1	p=.65701
G_1:1	3	1	4		Chi^2 Yatesa	0.0545455	df=1	p=.81534
%wiersza	75.00%	25.00%			dokł. Fishera, 1-stronny			p=.53032
Razem	40	8	48		2-stronny			p=.53032
					Chi^2 McNemara (A/D)	32.2368	df=1	p=.00000
					(B/C)	0.9	df=1	p=.34278
					R rang Spearman	0.06742	t=.45831	p=.64889
AKIKDIGO=1
Tabela dwudzielcza: liczności obserwowane (aki.sta)					Statystyki: POGORPO(2) x HA(2) (aki.sta)
	HA	HA	Wiersz
	G_1:0	G_2:1	Razem			Chi-kwadr.	df	p
G_1:0	2	10	12		Chi^2 Pearsona	0.416667	df=1	p=.51861
%wiersza	16.67%	83.33%			Chi^2 NW	0.379519	df=1	p=.53786
G_1:1	1	2	3		Chi^2 Yatesa	0.0260417	df=1	p=.87180
%wiersza	33.33%	66.67%			dokł. Fishera, 1-stronny			p=.51648
Razem	3	12	15		2-stronny			p=.51648
					Chi^2 McNemara (A/D)	0.25	df=1	p=.61708
					(B/C)	5.81818	df=1	p=.01586
					R rang Spearman	-0.166667	t=-.6094	p=.55273
Tabela dwudzielcza: liczności obserwowane (aki.sta)					Statystyki: POGORPO(2) x DM(2) (aki.sta)
	DM	DM	Wiersz
	G_1:0	G_2:1	Razem			Chi-kwadr.	df	p
G_1:0	9	3	12		Chi^2 Pearsona	0.0852273	df=1	p=.77034
%wiersza	75.00%	25.00%			Chi^2 NW	0.0823267	df=1	p=.77417
G_1:1	2	1	3		Chi^2 Yatesa	0.191761	df=1	p=.66146
%wiersza	66.67%	33.33%			dokł. Fishera, 1-stronny			p=.63736
Razem	11	4	15		2-stronny			p=1.0000
					Chi^2 McNemara (A/D)	4.9	df=1	p=.02686
					(B/C)	0	df=1	p=1.0000
					R rang Spearman	0.0753778	t=.27255	p=.78948
Tabela dwudzielcza: liczności obserwowane (aki.sta)					Statystyki: POGORPO(2) x PCHNPRZE(2) (aki.sta)
	PCHNPRZE	PCHNPRZE	Wiersz
	G_1:0	G_2:1	Razem			Chi-kwadr.	df	p
G_1:0	6	6	12		Chi^2 Pearsona	2.5	df=1	p=.11385
%wiersza	50.00%	50.00%			Chi^2 NW	3.55482	df=1	p=.05938
G_1:1	3	0	3		Chi^2 Yatesa	0.850694	df=1	p=.35636
%wiersza	100.00%	0.00%			dokł. Fishera, 1-stronny			p=.18462
Razem	9	6	15		2-stronny			p=.22857
					Chi^2 McNemara (A/D)	4.16667	df=1	p=.04123
					(B/C)	0.444444	df=1	p=.50499
					R rang Spearman	-0.408248	t=-1.612	p=.13086
Tabela dwudzielcza: liczności obserwowane (aki.sta)						Statystyki: POGORPO(2) x STADPCHN(3) (aki.sta)
	STADPCHN	STADPCHN	STADPCHN	Wiersz
	G_1:0	3a	3b	Razem			Chi-kwadr.	df	p
G_1:0	6	3	3	12		Chi^2 Pearsona	2.5	df=2	p=.28651
%wiersza	50.00%	25.00%	25.00%			Chi^2 NW	3.55482	df=2	p=.16908
G_1:1	3	0	0	3		R rang Spearman	-0.395285	t=-1.552	p=.14476
%wiersza	100.00%	0.00%	0.00%
Razem	9	3	3	15
Tabela dwudzielcza: liczności obserwowane (aki.sta)					Statystyki: POGORPO(2) x DYSLIPID(2) (aki.sta)
	DYSLIPID	DYSLIPID	Wiersz
	G_1:0	G_2:1	Razem			Chi-kwadr.	df	p
G_1:0	6	6	12		Chi^2 Pearsona	2.5	df=1	p=.11385
%wiersza	50.00%	50.00%			Chi^2 NW	3.55482	df=1	p=.05938
G_1:1	3	0	3		Chi^2 Yatesa	0.850694	df=1	p=.35636
%wiersza	100.00%	0.00%			dokł. Fishera, 1-stronny			p=.18462
Razem	9	6	15		2-stronny			p=.22857
					Chi^2 McNemara (A/D)	4.16667	df=1	p=.04123
					(B/C)	0.444444	df=1	p=.50499
					R rang Spearman	-0.408248	t=-1.612	p=.13086
Tabela dwudzielcza: liczności obserwowane (aki.sta)					Statystyki: POGORPO(2) x TYLKCABG(2) (aki.sta)
	TYLKCABG	TYLKCABG	Wiersz
	G_1:0	G_2:1	Razem			Chi-kwadr.	df	p
G_1:0	6	6	12		Chi^2 Pearsona	0.267857	df=1	p=.60477
%wiersza	50.00%	50.00%			Chi^2 NW	0.273082	df=1	p=.60127
G_1:1	2	1	3		Chi^2 Yatesa	0.0167411	df=1	p=.89705
%wiersza	66.67%	33.33%			dokł. Fishera, 1-stronny			p=.55385
Razem	8	7	15		2-stronny			p=1.0000
					Chi^2 McNemara (A/D)	2.28571	df=1	p=.13057
					(B/C)	1.125	df=1	p=.28885
					R rang Spearman	-0.133631	t=-.4862	p=.63494
Tabela dwudzielcza: liczności obserwowane (aki.sta)					Statystyki: POGORPO(2) x TYLKZAST(2) (aki.sta)
	TYLKZAST	TYLKZAST	Wiersz
	G_1:0	G_2:1	Razem			Chi-kwadr.	df	p
G_1:0	10	2	12		Chi^2 Pearsona	0.576923	df=1	p=.44752
%wiersza	83.33%	16.67%			Chi^2 NW	0.966765	df=1	p=.32549
G_1:1	3	0	3		Chi^2 Yatesa	0.0360577	df=1	p=.84940
%wiersza	100.00%	0.00%			dokł. Fishera, 1-stronny			p=.62857
Razem	13	2	15		2-stronny			p=1.0000
					Chi^2 McNemara (A/D)	8.1	df=1	p=.00443
					(B/C)	0	df=1	p=1.0000
					R rang Spearman	-0.196116	t=-.7211	p=.48361
Tabela dwudzielcza: liczności obserwowane (aki.sta)					Statystyki: POGORPO(2) x CABGZAST(2) (aki.sta)
	CABGZAST	CABGZAST	Wiersz
	G_1:0	G_2:1	Razem			Chi-kwadr.	df	p
G_1:0	8	4	12		Chi^2 Pearsona	0	df=1	p=1.0000
%wiersza	66.67%	33.33%			Chi^2 NW	0	df=1	p=1.0000
G_1:1	2	1	3		Chi^2 Yatesa	0.46875	df=1	p=.49356
%wiersza	66.67%	33.33%			dokł. Fishera, 1-stronny			p=.73626
Razem	10	5	15		2-stronny			p=1.0000
					Chi^2 McNemara (A/D)	4	df=1	p=.04550
					(B/C)	0.166667	df=1	p=.68309
					R rang Spearman	0	t=0.0000	p=1.0000
Tabela dwudzielcza: liczności obserwowane (aki.sta)					Statystyki: POGORPO(2) x INNE(2) (aki.sta)
	INNE	INNE	Wiersz
	G_1:0	G_2:1	Razem			Chi-kwadr.	df	p
G_1:0	12	0	12		Chi^2 Pearsona	4.28571	df=1	p=.03844
%wiersza	100.00%	0.00%			Chi^2 NW	3.52882	df=1	p=.06031
G_1:1	2	1	3		Chi^2 Yatesa	0.602679	df=1	p=.43756
%wiersza	66.67%	33.33%			dokł. Fishera, 1-stronny			p=.20000
Razem	14	1	15		2-stronny			p=.20000
					Chi^2 McNemara (A/D)	7.69231	df=1	p=.00555
					(B/C)	0.5	df=1	p=.47950
					R rang Spearman	0.534522	t=2.2804	p=.04009
Tabela liczebności (aki.sta)					Statystyki: AKIKDIGO(2) x AKI_AKIN(2) (aki.sta)
Tabela:AKIKDIGO(2) x AKI_AKIN(2)
	AKI_AKIN	AKI_AKIN	Wiersz			Chi-kwadr.	df	p
	G_1:0	G_2:1	Razem		Chi^2 Pearsona	48	df=1	p=.00000
G_1:0	33	0	33		Chi^2 NW	59.6243	df=1	p=.00000
%wiersza	100.00%	0.00%			Chi^2 Yatesa	43.4583	df=1	p=.00000
G_2:1	0	15	15		dokł. Fishera, 1-stronny			p=.00000
%wiersza	0.00%	100.00%			2-stronny			p=.00000
Ogół grp	33	15	48		Chi^2 McNemara (A/D)	6.02083	df=1	p=.01414
					(B/C)	-----	-----	-----
Czułość AKI_AKIN		1			R rang Spearman	1	-----	-----
Swoistość AKI_AKIN		1

## Sheet: Niewykluczeni-korelacje
Zmienna	Korelacja porządku rang Spearmana (AKI.STA) BD usuwane parami Oznaczone wsp. korelacji są istotne z p <.05000 Warunek uwzględniania: WYKLUCZ=0
	WIEK	MASA	WZROST	BMI	CAD	ESL	ADRENALI	NORADREN	CZAS_CPB	CZASKLEM	OBJHEMOF	ODEBRTBW	ODEBRWOD	DIURBLOK	PŁYNOTRZ	PŁYNODEB	BILANSPŁ	ŚRPO2CPB	HT_0	HTCPB_1	HTCPB_2	HTCPB_3	DELTAHCT	HBA1C	KREA_0	EGFR_0	KREA_1	EGFR_1	KREA_2	EGFR_2	KREA_3	EGFR_3	KREA_4	EGFR_4	CRP_0	CRP_1	CRP_2	CRP_3	CRP_4	CKMB_0H	CKMB_6H	CKMB_9H	CKMB_12H	DOBA_AKI	DIUR0_2	DIUR2_4	DIUR4_6	DIUR6_8	DIUR8_10
WIEK	1	-0.0709099	-0.394978	0.273906	0.254128	0.551265	-0.176411	0.185948	-0.10111	-0.0854611	0.152831	0.144109	0.148861	-0.146569	0.23366	0.0146975	0.148154	0.293489	-0.452994	-0.482284	-0.342834	-0.681818	0.203447	0.35129	0.140045	-0.549326	0.277802	-0.508814	0.181067	-0.489342	0.132688	-0.460295	0.398192	-0.671695	0.174641	0.0445762	-0.0651247	-0.0220944	-0.0262997	0.212592	-0.166916	-0.163998	-0.142912	-0.137439	-0.223907	0.133706	0.201147	-0.094858	-0.216175
MASA	-0.0709099	1	0.557624	0.735613	0.0282398	-0.0197713	0.012748	0.119503	0.0192104	0.130515	-0.131044	-0.220854	-0.244092	0.0499946	-0.218879	-0.0228979	-0.171813	-0.219361	0.155978	0.489079	0.285654	0.594619	-0.182785	0.18538	0.314224	-0.050398	0.0860387	0.0152211	0.0750007	0.052919	0.0988747	0.0933046	0.286276	-0.102744	0.0989814	0.148987	0.257781	0.0558533	0.27345	-0.190845	-0.152891	-0.126616	-0.127578	0.164912	0.0149801	-0.114087	0.0717916	0.236845	0.191487
WZROST	-0.394978	0.557624	1	-0.0904494	-0.243092	-0.222996	0.0595702	-0.0360976	-0.0743865	0.00476075	-0.111444	-0.173391	-0.179771	0.0746968	-0.297123	-0.058383	-0.198607	-0.305655	0.322789	0.559026	0.276231	0.900937	-0.328462	-0.00861135	0.312766	0.219898	0.0548151	0.227369	0.0941956	0.221914	0.162363	0.218788	0.189468	0.112907	-0.0369636	0.0817449	0.113507	0.0872945	0.112504	-0.323086	-0.19913	-0.0984959	-0.192519	-0.0407656	0.0337706	-0.0280803	0.132145	0.038481	0.179375
BMI	0.273906	0.735613	-0.0904494	1	0.20981	0.173017	-0.0944413	0.146559	0.0949278	0.192436	0.0130736	-0.0575248	-0.0788742	0.0291551	-0.00266479	0.0689459	-0.0765992	0.0533102	-0.157663	0.117267	0.118932	-0.216225	0.0515888	0.155122	0.0923975	-0.20694	0.0467774	-0.13285	0.00808947	-0.0937398	-0.00119853	-0.0533014	0.19776	-0.23129	0.19715	0.0702364	0.167069	0.0387611	0.276904	-0.0360503	-0.0814033	-0.102126	-0.034289	0.205421	-0.0342481	-0.120461	0.0278766	0.245738	0.0524503
CAD	0.254128	0.0282398	-0.243092	0.20981	1	0.189057	-0.11285	0.086522	-0.281015	-0.254017	-0.392409	-0.375446	-0.37717	0.0314036	-0.215143	-0.243841	0.110893	-0.235841	0.0104058	-0.0580173	-0.160978	0	-0.248126	0.399835	-0.0106317	-0.129312	0.0661043	-0.125026	-0.0185858	-0.0821504	-0.0176425	-0.11246	-0.027915	-0.0334392	0.359642	-0.0319345	0.0381656	-0.246142	0.0502023	0.178918	-0.165999	-0.277814	-0.257292	0.239938	0.124595	0.0174282	-0.0366726	-0.278123	-0.348309
ESL	0.551265	-0.0197713	-0.222996	0.173017	0.189057	1	0.0546944	0.120548	0.32459	0.289577	-0.125044	-0.132154	-0.120418	0.127009	0.221286	0.197326	-0.0584816	0.353139	-0.154406	-0.0978584	-0.130482	-0.378394	-0.0347925	0.239053	-0.0068694	-0.262299	0.0722973	-0.240874	0.0696563	-0.209116	-0.0523477	-0.122255	0.171097	-0.288987	0.166395	0.0262708	0.0112899	0.207336	0.319292	0.212596	0.101985	0.0258436	-0.000244339	0.0021398	-0.154962	-0.124371	0.363014	0.153956	-0.132861
ADRENALI	-0.176411	0.012748	0.0595702	-0.0944413	-0.11285	0.0546944	1	-0.1246	0.394604	0.350372	0.0794737	0.107246	0.113497	0.0646815	0.400608	0.258019	0.0350203	0.292366	0.0920832	0.0595397	-0.275528	-0.314627	-0.268948	-0.101811	0.101789	-0.102633	0.0988898	-0.0975782	0.142032	-0.136263	0.111186	-0.0812895	0.0398761	-0.117835	-0.0890203	0.0713386	-0.00169854	-0.142585	-0.0470384	0.143936	0.395613	0.387032	0.350362	0.104891	0.0098981	0.0145445	-0.0177634	0.14325	0.445628
NORADREN	0.185948	0.119503	-0.0360976	0.146559	0.086522	0.120548	-0.1246	1	0.265133	0.284272	0.385388	0.36879	0.351754	-0.0782872	0.173137	0.483693	-0.435926	-0.0807414	-0.199425	0.00987878	-0.0331016	-0.236364	0.0660173	0.0730406	-0.0797578	-0.0156484	0.0387929	-0.104338	-0.0608055	0.00168913	-0.180189	0.0635603	-0.103744	0.0677811	0.0418978	0.0177158	-0.00231075	0.0948237	-0.0730522	0.0349799	0.0122708	0.1914	0.230327	-0.339944	-0.112869	-0.10938	0.0757067	0.268526	0.02823
CZAS_CPB	-0.10111	0.0192104	-0.0743865	0.0949278	-0.281015	0.32459	0.394604	0.265133	1	0.918946	0.135338	0.127941	0.132562	0.210879	0.458513	0.510346	-0.199174	0.336339	0.00562194	0.244847	-0.0819449	0.630656	-0.225443	-0.154699	-0.0124416	-0.0533221	0.0387332	-0.0766074	0.0167029	-0.000353088	-0.114485	0.0821459	-0.192404	0.0886267	-0.150834	0.144126	0.125282	0.017769	0.0647823	0.136611	0.436554	0.420517	0.441058	0.022488	-0.312803	-0.319491	0.0243477	0.512678	0.371728
CZASKLEM	-0.0854611	0.130515	0.00476075	0.192436	-0.254017	0.289577	0.350372	0.284272	0.918946	1	0.15015	0.13882	0.143191	0.229868	0.417621	0.487359	-0.208929	0.344656	-0.0642498	0.213074	-0.094134	0.504525	-0.181934	-0.165811	0.00708912	-0.0532062	0.0933978	-0.109719	0.0593347	-0.0433425	-0.0811707	0.0545506	-0.210821	0.124153	-0.113558	0.167454	0.193734	0.0359522	-0.0338931	0.11852	0.353216	0.349174	0.385514	0.167054	-0.198496	-0.324972	0.00874262	0.472739	0.365434
OBJHEMOF	0.152831	-0.131044	-0.111444	0.0130736	-0.392409	-0.125044	0.0794737	0.385388	0.135338	0.15015	1	0.988312	0.982053	-0.336741	0.481544	0.48249	-0.211483	0.320379	-0.449887	-0.263118	-0.252951	-0.448775	0.0935143	-0.202385	0.0337309	-0.160635	0.153869	-0.186811	0.174311	-0.216931	0.148166	-0.19491	0.0830618	-0.195511	-0.0735747	-0.0413466	0.0727475	0.35646	0.0122385	-0.0381851	-0.0141123	0.130518	0.174862	-0.143227	-0.199038	0.0656617	0.0677486	0.0678456	0.146887
ODEBRTBW	0.144109	-0.220854	-0.173391	-0.0575248	-0.375446	-0.132154	0.107246	0.36879	0.127941	0.13882	0.988312	1	0.997846	-0.346091	0.50348	0.469375	-0.179155	0.329712	-0.456334	-0.30001	-0.260116	-0.702731	0.132897	-0.203471	0.000124905	-0.157871	0.159954	-0.20439	0.177108	-0.233565	0.14011	-0.207207	0.0240106	-0.159651	-0.0929662	-0.0492521	0.0832729	0.366067	0.0108553	-0.00404259	0.0317579	0.160847	0.19917	-0.142544	-0.188909	0.0604334	0.0666402	0.0491429	0.121189
ODEBRWOD	0.148861	-0.244092	-0.179771	-0.0788742	-0.37717	-0.120418	0.113497	0.351754	0.132562	0.143191	0.982053	0.997846	1	-0.333893	0.506732	0.455061	-0.161036	0.346944	-0.456084	-0.304901	-0.262157	-0.702731	0.139859	-0.205087	0.00380959	-0.165052	0.17107	-0.214387	0.181915	-0.240621	0.149601	-0.220134	0.0347834	-0.174447	-0.087909	-0.0483782	0.0850208	0.366067	0.000986842	0.00253837	0.0405639	0.163719	0.197172	-0.142544	-0.20001	0.0679797	0.0656061	0.0329693	0.104837
DIURBLOK	-0.146569	0.0499946	0.0746968	0.0291551	0.0314036	0.127009	0.0646815	-0.0782872	0.210879	0.229868	-0.336741	-0.346091	-0.333893	1	-0.0271397	0.235131	-0.299608	0.13671	0.146433	0.154498	0.112025	0.245455	-0.0959072	-0.0676065	-0.383969	0.395158	-0.431211	0.415227	-0.471234	0.446449	-0.533674	0.495531	-0.471288	0.486475	0.314719	0.0726137	-0.0308948	-0.0539683	0.118997	0.108705	0.0968112	0.103591	0.129962	0.172563	0.0581197	0.0221921	-0.149954	0.123041	0.111291
PŁYNOTRZ	0.23366	-0.218879	-0.297123	-0.00266479	-0.215143	0.221286	0.400608	0.173137	0.458513	0.417621	0.481544	0.50348	0.506732	-0.0271397	1	0.539004	0.171017	0.31223	-0.457953	-0.410341	-0.355422	-0.810844	0.117389	-0.161	0.0448858	-0.306159	0.123083	-0.25532	0.137593	-0.25219	0.0347519	-0.187505	-0.163821	-0.115903	-0.0823227	0.0965823	0.0557415	0.154911	0.200612	0.136204	0.286651	0.333696	0.403765	-0.0677678	-0.278823	0.0136414	0.114056	0.267312	0.317853
PŁYNODEB	0.0146975	-0.0228979	-0.058383	0.0689459	-0.243841	0.197326	0.258019	0.483693	0.510346	0.487359	0.48249	0.469375	0.455061	0.235131	0.539004	1	-0.699886	0.185883	-0.255321	-0.0545626	-0.0622638	-0.836364	0.0481628	-0.250194	-0.273103	0.130033	-0.285443	0.191612	-0.223763	0.182972	-0.384249	0.316483	-0.469096	0.352577	0.109619	-0.0831568	-0.0221208	0.277851	0.238606	0.110723	0.133768	0.243476	0.285714	0.0257236	-0.15697	0.000164261	0.10659	0.304731	0.328629
BILANSPŁ	0.148154	-0.171813	-0.198607	-0.0765992	0.110893	-0.0584816	0.0350203	-0.435926	-0.199174	-0.208929	-0.211483	-0.179155	-0.161036	-0.299608	0.171017	-0.699886	1	0.0329802	-0.0361073	-0.304762	-0.24481	-0.198206	0.0476753	0.116284	0.282698	-0.342599	0.435562	-0.428028	0.365393	-0.406711	0.489979	-0.531035	0.426815	-0.532006	-0.24839	0.150804	0.0424815	-0.202885	-0.194869	-0.00706341	0.153541	0.049693	0.0363286	0.0139461	-0.0105069	-0.0346694	-0.0307688	-0.141521	-0.121404
ŚRPO2CPB	0.293489	-0.219361	-0.305655	0.0533102	-0.235841	0.353139	0.292366	-0.0807414	0.336339	0.344656	0.320379	0.329712	0.346944	0.13671	0.31223	0.185883	0.0329802	1	-0.352863	-0.26011	-0.476359	-0.612637	-0.0937288	-0.0576211	-0.12019	-0.121921	0.139129	-0.220287	0.075693	-0.211289	0.0652235	-0.185523	0.165217	-0.304977	-0.0684675	-0.0829488	-0.0384887	0.0115595	-0.0149618	0.24124	0.0505377	0.0339107	0.0420321	-0.07496	-0.260277	-0.0575319	0.0568849	0.102386	0.114236
HT_0	-0.452994	0.155978	0.322789	-0.157663	0.0104058	-0.154406	0.0920832	-0.199425	0.00562194	-0.0642498	-0.449887	-0.456334	-0.456084	0.146433	-0.457953	-0.255321	-0.0361073	-0.352863	1	0.576918	0.375405	0.360375	-0.229391	0.179561	-0.0240889	0.377933	-0.206838	0.374946	-0.157154	0.364532	-0.0611734	0.316985	-0.0846154	0.304559	-0.0566355	-0.0134097	-0.152447	-0.135269	-0.288987	-0.0493585	0.145841	0.0727144	0.0201488	0.334108	0.107021	-0.084664	0.0622019	-0.162617	-0.0701262
HTCPB_1	-0.482284	0.489079	0.559026	0.117267	-0.0580173	-0.0978584	0.0595397	0.00987878	0.244847	0.213074	-0.263118	-0.30001	-0.304901	0.154498	-0.410341	-0.0545626	-0.304762	-0.26011	0.576918	1	0.548882	0.880771	-0.456853	0.0837554	0.0662945	0.328455	-0.052599	0.260668	-0.0968982	0.348705	-0.110384	0.401711	-0.00982294	0.300607	0.0717291	0.0526622	0.226895	0.0118944	0.212591	-0.190837	-0.0146992	-0.0404889	-0.081857	-0.0140474	-0.091417	-0.237335	0.0638149	0.208097	0.0847258
HTCPB_2	-0.342834	0.285654	0.276231	0.118932	-0.160978	-0.130482	-0.275528	-0.0331016	-0.0819449	-0.094134	-0.252951	-0.260116	-0.262157	0.112025	-0.355422	-0.0622638	-0.24481	-0.476359	0.375405	0.548882	1	0.579667	0.405821	-0.0839041	0.023761	0.240073	-0.299934	0.366608	-0.235693	0.373632	-0.243417	0.401884	-0.235771	0.42519	0.180336	-0.112457	0.162493	0.251579	0.27152	-0.149139	0.0465307	0.0924809	0.0914307	0.0143043	0.0699655	0.0270846	0.120403	0.253733	-0.0531175
HTCPB_3	-0.681818	0.594619	0.900937	-0.216225	0	-0.378394	-0.314627	-0.236364	0.630656	0.504525	-0.448775	-0.702731	-0.702731	0.245455	-0.810844	-0.836364	-0.198206	-0.612637	0.360375	0.880771	0.579667	1	-0.827273	-0.0909091	0.738769	0.0180187	0.0540562	0.163636	-0.0360375	0.270281	-0.118182	0.450469	-0.0588235	0.376851	-0.072075	0.270281	0.846881	0.108112	0.974679	-0.0909091	-0.216225	-0.181818	-0.486506	-0.774597	-0.651404	0.128446	-0.00909091	0.245455	0.31194
DELTAHCT	0.203447	-0.182785	-0.328462	0.0515888	-0.248126	-0.0347925	-0.268948	0.0660173	-0.225443	-0.181934	0.0935143	0.132897	0.139859	-0.0959072	0.117389	0.0481628	0.0476753	-0.0937288	-0.229391	-0.456853	0.405821	-0.827273	1	-0.157434	-0.0705427	-0.1096	-0.202959	0.047483	-0.142964	-0.0234013	-0.173325	0.00725901	-0.249309	0.110226	-0.0130084	-0.0935772	-0.0792898	0.243587	-0.0350021	0.0839356	0.0490211	0.109012	0.137906	0.0613691	0.0902118	0.21101	-0.0295879	0.0517111	-0.1199
HBA1C	0.35129	0.18538	-0.00861135	0.155122	0.399835	0.239053	-0.101811	0.0730406	-0.154699	-0.165811	-0.202385	-0.203471	-0.205087	-0.0676065	-0.161	-0.250194	0.116284	-0.0576211	0.179561	0.0837554	-0.0839041	-0.0909091	-0.157434	1	0.208788	-0.291231	0.201671	-0.231732	0.250867	-0.326941	0.164337	-0.258188	0.186893	-0.346321	0.042654	-0.0878873	0.0476855	-0.101228	0.0851067	-0.0531843	-0.194679	-0.265173	-0.282945	0.173097	-0.216238	-0.171508	-0.0778646	-0.0391755	-0.0413803
KREA_0	0.140045	0.314224	0.312766	0.0923975	-0.0106317	-0.0068694	0.101789	-0.0797578	-0.0124416	0.00708912	0.0337309	0.000124905	0.00380959	-0.383969	0.0448858	-0.273103	0.282698	-0.12019	-0.0240889	0.0662945	0.023761	0.738769	-0.0705427	0.208788	1	-0.74234	0.730757	-0.61519	0.793928	-0.652852	0.798145	-0.666114	0.746508	-0.706827	-0.14238	0.101273	0.218294	-0.0592321	0.231897	0.0276969	-0.000760601	-0.00317753	-0.00399261	-0.194722	-0.265811	-0.0530359	-0.0591229	-0.0602649	0.100326
EGFR_0	-0.549326	-0.050398	0.219898	-0.20694	-0.129312	-0.262299	-0.102633	-0.0156484	-0.0533221	-0.0532062	-0.160635	-0.157871	-0.165052	0.395158	-0.306159	0.130033	-0.342599	-0.121921	0.377933	0.328455	0.240073	0.0180187	-0.1096	-0.291231	-0.74234	1	-0.746415	0.860252	-0.722083	0.886834	-0.648388	0.86141	-0.631073	0.83813	0.105985	-0.0409958	-0.189558	-0.0192464	-0.197037	-0.10165	-0.0435964	-0.0233007	-0.0929929	0.307336	0.204421	0.055139	0.0055943	-0.0263716	-0.0362028
KREA_1	0.277802	0.0860387	0.0548151	0.0467774	0.0661043	0.0722973	0.0988898	0.0387929	0.0387332	0.0933978	0.153869	0.159954	0.17107	-0.431211	0.123083	-0.285443	0.435562	0.139129	-0.206838	-0.052599	-0.299934	0.0540562	-0.202959	0.201671	0.730757	-0.746415	1	-0.921911	0.850106	-0.827721	0.830007	-0.843189	0.71683	-0.754684	-0.269442	0.142582	0.299715	-0.01283	0.193647	0.0565599	0.117473	0.0790767	0.0502689	-0.496434	-0.161531	-0.22399	-0.0121719	-0.106848	-0.00991113
EGFR_1	-0.508814	0.0152211	0.227369	-0.13285	-0.125026	-0.240874	-0.0975782	-0.104338	-0.0766074	-0.109719	-0.186811	-0.20439	-0.214387	0.415227	-0.25532	0.191612	-0.428028	-0.220287	0.374946	0.260668	0.366608	0.163636	0.047483	-0.231732	-0.61519	0.860252	-0.921911	1	-0.760433	0.901701	-0.682824	0.879489	-0.62545	0.80072	0.216001	-0.150202	-0.294538	-0.0335003	-0.146938	-0.132538	-0.14033	-0.0828919	-0.090588	0.565297	0.110933	0.137388	-0.0320898	0.0307992	0.0134174
KREA_2	0.181067	0.0750007	0.0941956	0.00808947	-0.0185858	0.0696563	0.142032	-0.0608055	0.0167029	0.0593347	0.174311	0.177108	0.181915	-0.471234	0.137593	-0.223763	0.365393	0.075693	-0.157154	-0.0968982	-0.235693	-0.0360375	-0.142964	0.250867	0.793928	-0.722083	0.850106	-0.760433	1	-0.883404	0.921691	-0.858362	0.777044	-0.836163	-0.28706	0.098374	0.183175	0.0310859	0.200031	0.0825822	0.137394	0.118412	0.0865964	-0.226819	-0.14935	-0.193858	0.011496	-0.0501434	0.0841514
EGFR_2	-0.489342	0.052919	0.221914	-0.0937398	-0.0821504	-0.209116	-0.136263	0.00168913	-0.000353088	-0.0433425	-0.216931	-0.233565	-0.240621	0.446449	-0.25219	0.182972	-0.406711	-0.211289	0.364532	0.348705	0.373632	0.270281	-0.0234013	-0.326941	-0.652852	0.886834	-0.827721	0.901701	-0.883404	1	-0.76762	0.951802	-0.652846	0.868624	0.236519	-0.0724815	-0.15099	-0.0310848	-0.0955725	-0.13759	-0.116489	-0.0889565	-0.102325	0.32525	0.0941532	0.122655	-0.00227683	0.0300706	-0.0154818
KREA_3	0.132688	0.0988747	0.162363	-0.00119853	-0.0176425	-0.0523477	0.111186	-0.180189	-0.114485	-0.0811707	0.148166	0.14011	0.149601	-0.533674	0.0347519	-0.384249	0.489979	0.0652235	-0.0611734	-0.110384	-0.243417	-0.118182	-0.173325	0.164337	0.798145	-0.648388	0.830007	-0.682824	0.921691	-0.76762	1	-0.858589	0.874927	-0.839997	-0.268105	-0.00289048	0.102013	-0.0848109	0.0879389	0.0214359	0.0221854	0.027148	0.00349096	-0.0363981	-0.149642	-0.203985	0.00150107	-0.16637	0.0675705
EGFR_3	-0.460295	0.0933046	0.218788	-0.0533014	-0.11246	-0.122255	-0.0812895	0.0635603	0.0821459	0.0545506	-0.19491	-0.207207	-0.220134	0.495531	-0.187505	0.316483	-0.531035	-0.185523	0.316985	0.401711	0.401884	0.450469	0.00725901	-0.258188	-0.666114	0.86141	-0.843189	0.879489	-0.858362	0.951802	-0.858589	1	-0.718896	0.879381	0.209337	-0.0172025	-0.111534	0.0279188	-0.00763709	-0.0605187	-0.0392579	-0.0297934	-0.0525072	0.237052	0.0941934	0.155075	0.0235421	0.117492	0.00828312
KREA_4	0.398192	0.286276	0.189468	0.19776	-0.027915	0.171097	0.0398761	-0.103744	-0.192404	-0.210821	0.0830618	0.0240106	0.0347834	-0.471288	-0.163821	-0.469096	0.426815	0.165217	-0.0846154	-0.00982294	-0.235771	-0.0588235	-0.249309	0.186893	0.746508	-0.631073	0.71683	-0.62545	0.777044	-0.652846	0.874927	-0.718896	1	-0.888015	-0.0345347	-0.0698705	-0.000835771	-0.224655	0.0775454	-0.0200511	-0.113249	-0.0374551	-0.0524204	0.00840455	-0.131796	-0.0183569	0.151344	-0.0795606	0.0058345
EGFR_4	-0.671695	-0.102744	0.112907	-0.23129	-0.0334392	-0.288987	-0.117835	0.0677811	0.0886267	0.124153	-0.195511	-0.159651	-0.174447	0.486475	-0.115903	0.352577	-0.532006	-0.304977	0.304559	0.300607	0.42519	0.376851	0.110226	-0.346321	-0.706827	0.83813	-0.754684	0.80072	-0.836163	0.868624	-0.839997	0.879381	-0.888015	1	0.0687636	0.00250836	0.00217391	0.209532	-0.0106919	-0.0603472	0.0524642	0.00593844	-0.00108732	0.163889	0.184558	0.0378293	-0.0656359	0.0217389	-0.0350216
CRP_0	0.174641	0.0989814	-0.0369636	0.19715	0.359642	0.166395	-0.0890203	0.0418978	-0.150834	-0.113558	-0.0735747	-0.0929662	-0.087909	0.314719	-0.0823227	0.109619	-0.24839	-0.0684675	-0.0566355	0.0717291	0.180336	-0.072075	-0.0130084	0.042654	-0.14238	0.105985	-0.269442	0.216001	-0.28706	0.236519	-0.268105	0.209337	-0.0345347	0.0687636	1	0.169431	0.148856	-0.0372185	0.26241	-0.099284	-0.263395	-0.19565	-0.177365	-0.021398	-0.0258266	0.0931637	0.107365	0.0129267	0.0166278
CRP_1	0.0445762	0.148987	0.0817449	0.0702364	-0.0319345	0.0262708	0.0713386	0.0177158	0.144126	0.167454	-0.0413466	-0.0492521	-0.0483782	0.0726137	0.0965823	-0.0831568	0.150804	-0.0829488	-0.0134097	0.0526622	-0.112457	0.270281	-0.0935772	-0.0878873	0.101273	-0.0409958	0.142582	-0.150202	0.098374	-0.0724815	-0.00289048	-0.0172025	-0.0698705	0.00250836	0.169431	1	0.495441	0.183087	0.0225885	0.0276297	0.185555	0.0895814	0.0579883	-0.806706	-0.0972881	-0.1262	-0.115887	0.117172	0.146319
CRP_2	-0.0651247	0.257781	0.113507	0.167069	0.0381656	0.0112899	-0.00169854	-0.00231075	0.125282	0.193734	0.0727475	0.0832729	0.0850208	-0.0308948	0.0557415	-0.0221208	0.0424815	-0.0384887	-0.152447	0.226895	0.162493	0.846881	-0.0792898	0.0476855	0.218294	-0.189558	0.299715	-0.294538	0.183175	-0.15099	0.102013	-0.111534	-0.000835771	0.00217391	0.148856	0.495441	1	0.491473	0.694139	-0.111009	0.141515	-0.00819806	0.00515814	-0.723253	-0.165182	-0.235448	-0.0554144	0.167616	0.228211
CRP_3	-0.0220944	0.0558533	0.0872945	0.0387611	-0.246142	0.207336	-0.142585	0.0948237	0.017769	0.0359522	0.35646	0.366067	0.366067	-0.0539683	0.154911	0.277851	-0.202885	0.0115595	-0.135269	0.0118944	0.251579	0.108112	0.243587	-0.101228	-0.0592321	-0.0192464	-0.01283	-0.0335003	0.0310859	-0.0310848	-0.0848109	0.0279188	-0.224655	0.209532	-0.0372185	0.183087	0.491473	1	0.724664	-0.186154	0.0995664	0.0644252	0.0512513	-0.287623	-0.0591115	-0.179511	0.376148	0.203414	-0.0502587
CRP_4	-0.0262997	0.27345	0.112504	0.276904	0.0502023	0.319292	-0.0470384	-0.0730522	0.0647823	-0.0338931	0.0122385	0.0108553	0.000986842	0.118997	0.200612	0.238606	-0.194869	-0.0149618	-0.288987	0.212591	0.27152	0.974679	-0.0350021	0.0851067	0.231897	-0.197037	0.193647	-0.146938	0.200031	-0.0955725	0.0879389	-0.00763709	0.0775454	-0.0106919	0.26241	0.0225885	0.694139	0.724664	1	-0.0585452	0.0699237	0.0332824	0.00519163	-0.673575	-0.299022	-0.435266	0.199666	0.423855	0.210596
CKMB_0H	0.212592	-0.190845	-0.323086	-0.0360503	0.178918	0.212596	0.143936	0.0349799	0.136611	0.11852	-0.0381851	-0.00404259	0.00253837	0.108705	0.136204	0.110723	-0.00706341	0.24124	-0.0493585	-0.190837	-0.149139	-0.0909091	0.0839356	-0.0531843	0.0276969	-0.10165	0.0565599	-0.132538	0.0825822	-0.13759	0.0214359	-0.0605187	-0.0200511	-0.0603472	-0.099284	0.0276297	-0.111009	-0.186154	-0.0585452	1	0.499894	0.398122	0.379728	-0.025793	-0.149561	-0.0248423	-0.236745	-0.150744	-0.223036
CKMB_6H	-0.166916	-0.152891	-0.19913	-0.0814033	-0.165999	0.101985	0.395613	0.0122708	0.436554	0.353216	-0.0141123	0.0317579	0.0405639	0.0968112	0.286651	0.133768	0.153541	0.0505377	0.145841	-0.0146992	0.0465307	-0.216225	0.0490211	-0.194679	-0.000760601	-0.0435964	0.117473	-0.14033	0.137394	-0.116489	0.0221854	-0.0392579	-0.113249	0.0524642	-0.263395	0.185555	0.141515	0.0995664	0.0699237	0.499894	1	0.907903	0.844012	-0.175778	-0.0172411	-0.170272	-0.155023	0.0734819	-0.0146447
CKMB_9H	-0.163998	-0.126616	-0.0984959	-0.102126	-0.277814	0.0258436	0.387032	0.1914	0.420517	0.349174	0.130518	0.160847	0.163719	0.103591	0.333696	0.243476	0.049693	0.0339107	0.0727144	-0.0404889	0.0924809	-0.181818	0.109012	-0.265173	-0.00317753	-0.0233007	0.0790767	-0.0828919	0.118412	-0.0889565	0.027148	-0.0297934	-0.0374551	0.00593844	-0.19565	0.0895814	-0.00819806	0.0644252	0.0332824	0.398122	0.907903	1	0.947346	-0.0171337	0.0211103	-0.111576	-0.104113	0.156015	0.0522391
CKMB_12H	-0.142912	-0.127578	-0.192519	-0.034289	-0.257292	-0.000244339	0.350362	0.230327	0.441058	0.385514	0.174862	0.19917	0.197172	0.129962	0.403765	0.285714	0.0363286	0.0420321	0.0201488	-0.081857	0.0914307	-0.486506	0.137906	-0.282945	-0.00399261	-0.0929929	0.0502689	-0.090588	0.0865964	-0.102325	0.00349096	-0.0525072	-0.0524204	-0.00108732	-0.177365	0.0579883	0.00515814	0.0512513	0.00519163	0.379728	0.844012	0.947346	1	0.154066	0.0467791	-0.0450989	-0.0957726	0.231494	0.120445
DOBA_AKI	-0.137439	0.164912	-0.0407656	0.205421	0.239938	0.0021398	0.104891	-0.339944	0.022488	0.167054	-0.143227	-0.142544	-0.142544	0.172563	-0.0677678	0.0257236	0.0139461	-0.07496	0.334108	-0.0140474	0.0143043	-0.774597	0.0613691	0.173097	-0.194722	0.307336	-0.496434	0.565297	-0.226819	0.32525	-0.0363981	0.237052	0.00840455	0.163889	-0.021398	-0.806706	-0.723253	-0.287623	-0.673575	-0.025793	-0.175778	-0.0171337	0.154066	1	0.355617	0.0821231	0.292852	-0.0723121	0.057735
DIUR0_2	-0.223907	0.0149801	0.0337706	-0.0342481	0.124595	-0.154962	0.0098981	-0.112869	-0.312803	-0.198496	-0.199038	-0.188909	-0.20001	0.0581197	-0.278823	-0.15697	-0.0105069	-0.260277	0.107021	-0.091417	0.0699655	-0.651404	0.0902118	-0.216238	-0.265811	0.204421	-0.161531	0.110933	-0.14935	0.0941532	-0.149642	0.0941934	-0.131796	0.184558	-0.0258266	-0.0972881	-0.165182	-0.0591115	-0.299022	-0.149561	-0.0172411	0.0211103	0.0467791	0.355617	1	0.422773	0.0964174	-0.0910403	0.0172938
DIUR2_4	0.133706	-0.114087	-0.0280803	-0.120461	0.0174282	-0.124371	0.0145445	-0.10938	-0.319491	-0.324972	0.0656617	0.0604334	0.0679797	0.0221921	0.0136414	0.000164261	-0.0346694	-0.0575319	-0.084664	-0.237335	0.0270846	0.128446	0.21101	-0.171508	-0.0530359	0.055139	-0.22399	0.137388	-0.193858	0.122655	-0.203985	0.155075	-0.0183569	0.0378293	0.0931637	-0.1262	-0.235448	-0.179511	-0.435266	-0.0248423	-0.170272	-0.111576	-0.0450989	0.0821231	0.422773	1	0.20623	-0.223204	0.0520762
DIUR4_6	0.201147	0.0717916	0.132145	0.0278766	-0.0366726	0.363014	-0.0177634	0.0757067	0.0243477	0.00874262	0.0677486	0.0666402	0.0656061	-0.149954	0.114056	0.10659	-0.0307688	0.0568849	0.0622019	0.0638149	0.120403	-0.00909091	-0.0295879	-0.0778646	-0.0591229	0.0055943	-0.0121719	-0.0320898	0.011496	-0.00227683	0.00150107	0.0235421	0.151344	-0.0656359	0.107365	-0.115887	-0.0554144	0.376148	0.199666	-0.236745	-0.155023	-0.104113	-0.0957726	0.292852	0.0964174	0.20623	1	0.1656	0.0199092
DIUR6_8	-0.094858	0.236845	0.038481	0.245738	-0.278123	0.153956	0.14325	0.268526	0.512678	0.472739	0.0678456	0.0491429	0.0329693	0.123041	0.267312	0.304731	-0.141521	0.102386	-0.162617	0.208097	0.253733	0.245455	0.0517111	-0.0391755	-0.0602649	-0.0263716	-0.106848	0.0307992	-0.0501434	0.0300706	-0.16637	0.117492	-0.0795606	0.0217389	0.0129267	0.117172	0.167616	0.203414	0.423855	-0.150744	0.0734819	0.156015	0.231494	-0.0723121	-0.0910403	-0.223204	0.1656	1	0.509893
DIUR8_10	-0.216175	0.191487	0.179375	0.0524503	-0.348309	-0.132861	0.445628	0.02823	0.371728	0.365434	0.146887	0.121189	0.104837	0.111291	0.317853	0.328629	-0.121404	0.114236	-0.0701262	0.0847258	-0.0531175	0.31194	-0.1199	-0.0413803	0.100326	-0.0362028	-0.00991113	0.0134174	0.0841514	-0.0154818	0.0675705	0.00828312	0.0058345	-0.0350216	0.0166278	0.146319	0.228211	-0.0502587	0.210596	-0.223036	-0.0146447	0.0522391	0.120445	0.057735	0.0172938	0.0520762	0.0199092	0.509893	1
DIUR1012	-0.148426	0.130959	0.0375226	0.0831972	-0.066052	0.0112564	0.215882	-0.0831228	-0.0761853	-0.0775128	0.0703834	0.0539932	0.037587	-0.0447571	0.139271	-0.0645875	0.212351	0.151592	0.0294849	-0.118233	-0.223914	0.418182	-0.11547	0.0214268	-0.116265	0.0809712	-0.00144932	0.0191571	-0.00562943	0.0274241	0.0965366	-0.0272515	0.102937	-0.0680237	-0.103526	0.0250755	0.0765082	0.0771559	0.294987	0.0403109	0.106261	0.0868406	0.0672818	0.063987	0.113485	-0.164648	0.0578431	0.139993	0.313942
DIUR1214	0.14893	0.0515072	0.0236238	0.0351137	0.0234781	0.23894	-0.120869	0.0807058	-0.116099	-0.101559	0.0885428	0.0844194	0.0872398	0.128601	0.14572	0.0457645	0.0201656	0.0920606	-0.0638595	-0.175076	-0.0766319	0.254899	0.0426973	0.131712	-0.146371	0.0727074	-0.133949	0.0835885	-0.133489	0.0915992	-0.175958	0.135246	-0.0849381	0.049747	0.0107031	-0.180023	0.0120944	0.188686	0.203957	0.140039	0.170157	0.15727	0.115913	0.0466321	0.0964566	0.135231	0.157953	-0.142564	-0.0488279
DIUR1416	0.037162	-0.167773	0.0462041	-0.23996	-0.145033	-0.229729	-0.245428	0.00559966	0.0373803	0.0330989	0.324256	0.351745	0.367215	-0.04458	0.257064	-0.0247985	0.160584	0.0204365	-0.0613429	-0.0600233	-0.019221	0.538119	0.0307795	-0.0182627	0.0908654	-0.00898056	0.12364	-0.064517	0.0760515	-0.0285636	0.150272	-0.113087	-0.0271386	-0.00201435	-0.057121	0.156398	0.216813	0.16651	-0.0299048	-0.00120176	0.0287401	0.0369436	0.0182452	-0.179204	-0.271783	0.0018661	-0.00625578	-0.12917	0.0400289
DIUR1618	-0.183128	-0.230715	0.0466332	-0.338409	-0.10926	0.0163116	0.14867	-0.122367	0.165136	0.101955	0.0756185	0.108227	0.124494	0.0558386	0.133884	0.103882	-0.0456653	0.213876	0.186227	0.0877574	0.0187563	0.408712	-0.0446082	-0.149555	-0.10145	0.231844	-0.128539	0.220757	-0.10448	0.214989	0.00291215	0.136764	-0.068394	0.188473	0.0552175	-0.162541	-0.0732291	-0.0368729	0.0373037	-0.0978902	-0.079998	-0.0670879	-0.121036	0.248913	-0.149844	0.0149382	0.18853	-0.0507913	0.20624
DIUR1820	0.0569892	-0.197962	0.115868	-0.247548	-0.162202	-0.144558	-0.327668	-0.0640518	-0.173649	-0.178424	0.197238	0.204169	0.202064	-0.150252	-0.0393965	0.0681963	-0.0510667	0.0357492	-0.191935	-0.106086	-0.0179571	-0.363636	-0.0588122	-0.220032	-0.106336	0.140369	0.0335923	0.0473742	-0.0676766	0.118746	0.114805	-0.00608833	-0.0200033	0.1258	-0.0174452	-0.299202	-0.0364921	0.107877	0.0772013	-0.0852788	-0.257955	-0.21879	-0.24516	0.180107	-0.0653889	-0.0641667	0.20027	-0.149946	-0.0933697
DIUR2022	0.206355	0.0284176	0.17658	-0.00711348	0.0481797	0.229243	-0.233558	0.00858401	-0.000305807	0.0368308	-0.0930248	-0.132876	-0.14061	0.192856	-0.0856358	0.214412	-0.288088	0.0975735	-0.12115	0.00611196	-0.204405	-0.0373979	-0.292122	0.181098	-0.125652	0.0859224	-0.0331607	0.0744465	-0.0242633	0.0535046	-0.0377874	0.0611542	0.00778381	-0.0052199	0.113862	-0.215233	-0.148601	-0.0500272	0.207945	-0.0424895	-0.359953	-0.373215	-0.424057	-0.096875	-0.0799283	-0.203363	0.0562192	0.0508905	0.0488866
DIUR2224	-0.0606786	-0.0190063	0.132174	-0.117291	-0.116342	0.0447859	0.14971	-0.0372896	-0.084328	-0.136057	-0.0351483	-0.0425475	-0.0427374	0.147908	-0.101877	0.172878	-0.264562	0.251986	0.00308366	0.0146806	-0.172504	0	-0.212255	-0.0617689	-0.00985884	0.0649051	0.0240386	0.053528	0.0776697	0.012115	0.0426017	0.0656888	0.190151	-0.0270791	-0.145695	-0.462216	-0.282141	-0.165633	0.233965	0.11381	-0.0633131	0.0167403	0.000413035	-0.0185565	0.0362848	0.230186	0.117513	-0.169721	-0.0304879
GODZ_AKI
DIUR_1D	-0.0348644	-0.0265203	0.174816	-0.103728	-0.138921	0.0478996	0.0197137	-0.191452	-0.194599	-0.14394	0.0148954	0.015708	0.0140841	0.125932	-0.00217646	0.0973136	-0.115366	0.0569768	-0.0129553	-0.129545	0.0604403	-0.0181818	0.0891813	-0.331344	-0.179647	0.174069	-0.157219	0.132728	-0.13436	0.144037	-0.1617	0.193306	-0.0886733	0.166876	-0.0812308	-0.254589	-0.212121	0.132553	-0.0898396	-0.0693025	-0.0635968	0.00592102	0.013011	0.0150324	0.631052	0.631942	0.479769	-0.0849645	0.0431244
KREA_3M	0.134965	0.353806	0.422452	0.0860738	-0.0900073	-0.0242082	0.0376494	0.109578	0.055816	0.0813321	0.243932	0.205341	0.204534	-0.392656	-0.023359	-0.0765199	0.0490375	-0.0365635	-0.0737966	0.254112	-0.0141634	0.272727	-0.279381	0.117311	0.694088	-0.479587	0.651998	-0.49848	0.633447	-0.478071	0.673204	-0.50531	0.741835	-0.668747	-0.0917848	0.0503239	0.184637	-0.0699581	0.146742	-0.0771827	-0.171827	-0.113721	-0.144746	-0.132786	-0.202194	-0.0641201	0.103559	0.013243	0.128513
CKD_EPI	-0.548058	-0.134608	0.0732288	-0.215598	-0.0270729	-0.223586	-0.0248151	-0.175636	-0.0792994	-0.0882694	-0.340974	-0.326085	-0.3277	0.448856	-0.226562	0.0126061	-0.177002	-0.12877	0.405089	0.128161	0.185736	0.504525	0.0258254	-0.213284	-0.555575	0.773458	-0.661263	0.745431	-0.607127	0.737104	-0.569009	0.744517	-0.628045	0.820239	0.0365557	-0.0722306	-0.200428	-0.0424857	-0.111682	0.0519788	0.12951	0.0820332	0.0471862	0.14268	0.132537	0.0102313	-0.123256	-0.138134	-0.107838
MDRD	-0.347966	-0.171706	-0.0295226	-0.164209	0.0418375	-0.184678	-0.082494	-0.17676	-0.19222	-0.185268	-0.292564	-0.281935	-0.287581	0.422501	-0.149971	0.0118117	-0.112442	-0.0684112	0.277593	-0.0555964	0.0922871	0.252262	0.112145	-0.132885	-0.569359	0.717752	-0.686303	0.714323	-0.585895	0.652179	-0.54621	0.652502	-0.630821	0.724464	0.078242	-0.0626753	-0.252204	-0.0399441	-0.186015	0.0495171	0.0146935	-0.0080967	-0.030105	0.308132	0.122089	0.0873589	-0.0958956	-0.14972	-0.104657
TOPEKREA	-0.0856293	-0.00643543	0.00112337	-0.0958146	0.233418	0.109239	0.0639406	-0.0939938	-0.0771846	-0.132379	-0.39565	-0.371575	-0.362491	0.138654	-0.0685222	-0.135826	0.0960415	-0.0198588	0.165644	0.113367	0.0262898	0.609091	-0.143839	0.106756	-0.0889021	0.15707	-0.181689	0.133897	-0.16709	0.177994	-0.205009	0.220235	-0.16611	0.205348	0.147391	-0.134631	-0.121372	-0.169647	0.0986514	0.126363	-0.17484	-0.260944	-0.28052	0.150176	0.0102994	0.0809054	0.193189	0.107294	-0.0448463
IL6_S0	0.41865	-0.128865	-0.324666	0.135245	0.31346	0.396829	0.139959	0.139915	0.0648727	0.0248654	0.115434	0.142082	0.152861	0.123775	0.409859	0.0851246	0.209992	0.21834	-0.383237	-0.424767	-0.261958	-0.945455	0.173846	0.228707	-0.0205629	-0.357912	0.128929	-0.319148	0.0309473	-0.268069	0.0133934	-0.282053	0.0123688	-0.249836	0.214262	0.0345846	0.0485061	0.205972	0.311901	-0.0730531	-0.0667079	-0.0445993	-0.0342404	-0.128924	-0.118782	-0.0986972	0.167135	0.148821	0.105615
IL8_S0	0.163505	-0.223461	-0.333161	0.0176082	0.109879	0.0393468	0.191835	-0.0395396	0.0737025	0.0827988	0.121596	0.160629	0.161754	0.0596885	0.417958	0.153271	0.158472	0.0676433	-0.325986	-0.363938	-0.295561	-0.290909	0.0941584	0.1774	-0.0487155	-0.234404	0.0793172	-0.224498	0.127606	-0.276399	0.0341347	-0.231326	-0.22936	-0.0980753	0.113467	0.126352	0.229009	0.0558928	0.218115	-0.154581	-0.00774794	-0.0226136	-0.00494713	-0.235589	-0.0716377	-0.20065	-0.154662	0.0400468	0.283561
TNF_S0	0.326006	-0.124547	-0.163301	0.000953217	-0.0598867	-0.00522907	0.134998	0.0175403	-0.0356405	-0.0840489	0.396874	0.408841	0.420806	-0.201987	0.33508	0.0296982	0.206123	0.137445	-0.259304	-0.366459	-0.0508559	-0.635764	0.320026	0.254393	0.289768	-0.513135	0.247454	-0.353768	0.254047	-0.400569	0.262753	-0.426724	0.21099	-0.453746	-0.046116	-0.122608	0.0745668	0.185921	0.0685752	-0.0785048	0.00806521	0.0795722	0.106986	-0.340378	-0.219203	0.0994548	-0.0667201	0.0391091	0.247158
IL6_S1	0.0348999	-0.199283	-0.0535176	-0.168263	0.0802256	-0.0578066	0.249006	-0.171588	-0.0205816	0.0140631	0.177084	0.192951	0.198319	-0.0933372	0.241401	-0.226263	0.472675	0.237881	-0.279486	-0.235235	-0.499431	-0.414431	-0.264263	-0.198411	0.0728734	-0.161866	0.357649	-0.347937	0.258042	-0.310883	0.304487	-0.35533	0.219641	-0.297993	-0.22361	0.239362	0.113873	0.00831572	-0.0799756	-0.169048	0.00467011	-0.0377328	-0.019981	0.0727533	0.129245	0.00962353	0.0655306	-0.105557	-0.00537363
IL8_S1	0.167016	-0.327937	-0.279448	-0.161496	0.126193	0.0194881	0.216077	-0.26704	0.0356008	0.0397774	-0.132686	-0.0765395	-0.063117	0.249443	0.168548	-0.0922434	0.273797	0.269206	-0.224895	-0.282395	-0.40811	-0.396412	-0.0814526	0.161569	-0.0334537	-0.18013	0.193017	-0.295086	0.132483	-0.284772	0.0670169	-0.244562	-0.104154	-0.12962	-0.0571708	0.192433	0.213875	-0.0670966	0.0931298	0.00196208	0.0542551	-0.0657545	-0.0533518	0.0203463	-0.0369233	-0.0450332	-0.15783	-0.100814	0.130801
TNF_S1	0.451444	-0.269534	-0.212398	-0.0644986	0.0142035	0.226452	-0.00680154	0.0455536	0.0371579	0.0191064	0.278814	0.293366	0.310051	-0.0643888	0.323788	-0.00451602	0.265608	0.291425	-0.307264	-0.385081	-0.133204	-0.545455	0.275632	0.148093	0.2736	-0.464409	0.373067	-0.455149	0.295443	-0.417915	0.284056	-0.44288	0.202341	-0.420326	-0.0416021	0.0019561	0.0316236	0.157759	0.0867308	0.0214676	0.00413156	0.0214686	0.0376682	-0.346197	-0.211138	0.042094	-0.00526053	-0.00963246	0.0678318
NGAL_M0	0.127096	-0.216284	-0.145868	-0.218797	0.35484	0.0566125	-0.0591091	0.0863274	-0.0973146	-0.169517	-0.0906373	-0.0666683	-0.0754076	-0.243351	-0.0549801	0.0403283	-0.132225	-0.178655	0.042075	0.00785027	-0.0828567	0.14415	-0.084743	0.153385	0.0051587	-0.162083	0.0278539	-0.0778445	0.0497842	-0.14784	-0.0404667	-0.108362	-0.0581697	0.0280937	0.0300752	-0.0543856	-0.0759878	0.0545455	0.105006	0.0358586	-0.0677708	-0.0386014	-0.028234	0.130528	-0.0652223	-0.0525467	0.119034	-0.11256	-0.245452
KIM1_M0	0.206513	-0.00380249	0.0317116	-0.0937492	0.187528	0.00157425	-0.0832374	0.155252	-0.295832	-0.39495	-0.0405066	-0.0480089	-0.0584347	-0.19325	-0.137302	-0.0120128	-0.102439	-0.302894	0.104004	-0.00626999	0.116923	-0.0180187	0.135445	0.0568771	-0.0371195	-0.0450732	-0.0839782	0.0453373	-0.203502	0.0826433	-0.0639521	0.0117402	0.190253	-0.103111	0.0829058	-0.220497	-0.287808	0.0111362	-0.0613647	0.00125355	-0.131402	0.0159092	-0.00257935	0.368046	-0.0114533	0.121811	0.218843	-0.140673	-0.212085
IL18_M0	-0.0479601	-0.0151297	0.0450954	-0.0597162	-0.304288	0.027166	-0.038293	0.0467819	-0.0711449	-0.180898	0.115136	0.0884735	0.0725239	-0.0994632	-0.0313862	0.185759	-0.237515	-0.097392	-0.00391667	0.00619983	0.129372	0.252262	0.0923698	-0.377695	-0.1351	0.102911	-0.226647	0.172464	-0.123049	0.115276	-0.181841	0.148508	0.0252783	-0.0452186	-0.031794	-0.0970226	-0.248974	0.18929	0.0782397	-0.10394	-0.068504	0.0502109	0.0198303	-0.0475883	0.26097	0.232246	0.295868	0.168434	-0.0703045
MMP9_M0	0.221155	-0.135093	-0.272641	0.0136931	0.105094	0.156921	0.00239794	0.0231637	-0.0726628	-0.0942552	0.020778	0.0236517	0.00348246	-0.275659	0.141714	0.202755	-0.0903899	-0.0406243	-0.224025	-0.267283	-0.294016	-0.318874	0.0794444	0.0279929	-0.107594	-0.16516	-0.154973	0.00493873	-0.0182934	-0.156739	-0.111611	-0.110845	-0.0916793	-0.0617558	-0.0977205	-0.219645	-0.214279	0.0672691	-0.0123101	-0.0544501	-0.227656	-0.208755	-0.126678	0.609045	0.122162	0.099316	0.0964905	-0.00342747	-0.0950109
NGAL_M1	0.122887	0.07235	-0.137877	0.152418	0.431749	0.0695869	0.122977	0.145404	0.00415445	-0.0599462	0.0106966	-0.00287156	-0.0117359	-0.202889	-0.00309985	-0.0629671	0.0354747	0.060259	0.0173734	0.141963	-0.193803	-0.0180187	-0.314087	0.43945	0.227641	-0.349316	0.343216	-0.33719	0.262229	-0.331225	0.20851	-0.327	0.135562	-0.243813	-0.0087405	0.0123212	0.0283334	-0.0651186	-0.0347985	-0.0337887	-0.0841185	-0.0739202	-0.0273932	-0.0855921	-0.155016	-0.190617	-0.172711	0.0182766	-0.0433541
KIM1_M1	0.00810378	0.17816	0.260427	-0.00176491	0.475959	-0.193815	-0.149205	0.0938684	-0.535438	-0.525614	-0.112554	-0.13362	-0.146299	-0.167909	-0.31965	-0.187602	-0.0321757	-0.355203	0.233074	0.127929	0.174041	0.306319	-0.0594418	0.246242	0.0491131	0.123971	0.0240106	0.0950026	-0.0890796	0.159021	0.0170006	0.101972	0.0601171	0.121874	0.196508	-0.143579	-0.120663	-0.130804	-0.0094671	-0.153755	-0.238699	-0.16032	-0.224054	0.158345	0.0636719	0.0928086	-0.0044983	-0.308396	-0.238963
IL18_M1	0.0463012	0.177965	-0.0500887	0.265459	-0.00563598	-0.00544532	-0.211296	0.181443	-0.0616166	-0.0767788	0.0450252	0.000626244	-0.0162197	-0.149351	-0.0803623	-0.0867777	0.0273313	-5.44606e-05	-0.0943061	0.0307364	0.090638	0.0540562	0.0343564	-0.0033504	0.0256858	-0.0588862	0.0756329	-0.0749614	0.00272325	-0.00964083	0.000388817	-0.0289149	0.145123	-0.174472	-0.15007	-0.108958	-0.0758512	-0.142181	0.108373	-0.109644	-0.0928583	-0.0312365	-0.0442576	-0.200971	0.0312663	-0.0752064	-0.163367	0.17224	-0.0611533
MMP9_M1	0.178957	0.152355	0.171213	0.0210601	0.35395	-0.0743615	-0.132826	0.0624496	-0.33213	-0.25357	-0.032777	-0.0533721	-0.066481	-0.404515	-0.209262	-0.248872	0.110713	-0.232126	-0.0115095	-0.0536435	-0.139766	-0.216225	-0.0861608	0.461022	0.429747	-0.367605	0.379693	-0.306652	0.469991	-0.446616	0.461278	-0.453328	0.378437	-0.406689	-0.0244836	0.0569909	0.0537343	-0.184637	-0.0775336	-0.0312264	-0.139777	-0.128291	-0.140953	0.126248	0.0884536	-0.0868305	-0.240766	-0.310409	-0.180296
NGAL_M2	0.0844773	0.100972	0.198896	-0.136076	-0.00033381	0.0435856	0.0363487	0.108072	0.0941649	0.0641255	-0.0736232	-0.0836475	-0.0956328	-0.116617	0.149605	0.141149	-0.0718166	-0.147549	0.0668313	0.101181	0.025885	0.522544	0.0159234	0.36429	0.303874	-0.204219	0.101968	-0.0734987	0.236108	-0.207237	0.148049	-0.11379	-0.0290848	-0.0103679	-0.165088	0.141554	0.106383	0.102607	0.211233	0.0491012	-0.066196	-0.0706336	-0.0625492	0.11341	-0.365212	-0.186565	0.0590113	0.0644503	0.123761
KIM1_M2	0.0469175	0.205546	0.0240686	0.121811	-0.0272639	0.0322983	0.0373709	0.145056	0.0792375	0.072439	-0.139189	-0.127136	-0.135314	-0.0650041	0.165552	0.114907	0.0134735	-0.237574	-0.0399881	0.0827889	0.209421	0.540562	0.21681	0.153925	0.0804279	-0.150937	0.0330691	-0.0995274	-0.0320339	-0.0506054	-0.0397984	0.00105757	-0.116934	0.102015	-0.184185	0.100041	0.261854	0.230311	0.302808	-0.0446089	0.0411111	-0.0363513	0.0502824	0.0117794	-0.154834	-0.0908295	0.188823	0.176085	0.202367
IL18_M2	-0.0156237	0.260348	0.0121456	0.225819	-0.0565025	-0.0195951	-0.211087	0.144478	-0.0591674	-0.088576	-0.0707833	-0.0840783	-0.0926424	-0.176916	0.0334922	0.080553	-0.0725438	-0.343572	-0.0959307	0.0995501	0.300959	0.324337	0.249592	-0.124907	-0.0374127	0.0162312	-0.179893	0.106378	-0.199799	0.160446	-0.175273	0.147007	-0.160164	0.125806	-0.0286771	0.0272312	0.167953	0.194821	0.241359	-0.171606	-0.240062	-0.282961	-0.249001	-0.0775189	0.0111679	0.0305267	0.158318	0.176092	-0.0515981
MMP9_M2	0.00277242	0.329857	0.344656	0.0498277	-0.157669	-0.0453768	-0.160342	0.0751292	-0.00613647	0.00988217	-0.133485	-0.167482	-0.184836	-0.112592	-0.00853796	0.0245666	-0.0531834	-0.40785	0.128125	0.249519	0.352791	0.882919	0.186773	0.196556	0.290027	-0.0834035	-0.0313832	0.0705653	0.0300768	0.0241605	-0.00655645	0.120065	-0.0105307	0.0362876	-0.110149	0.157295	0.172167	0.144327	0.218559	0.00713902	-0.0795004	-0.0994625	-0.0645039	-0.0128388	-0.254727	-0.107007	0.0535036	0.130267	0.0123705
NGAL_M3	-0.107798	0.0727283	0.23898	-0.208429	0.100588	-0.212338	0.109046	0.214011	-0.168617	-0.122007	-0.0194536	-0.0193513	-0.0445704	0.0397064	-0.0515541	0.125605	-0.209692	-0.215732	0.0844214	0.0315101	-0.148065	0.198206	-0.187754	0.14182	-0.00276941	0.174463	-0.053536	0.132656	0.093705	-0.0015745	0.0148049	0.0829103	-0.0912662	0.167057	-0.0376754	0.0952019	-0.100413	-0.117829	0.017094	-0.0179838	-0.107032	-0.0367012	-0.0586942	0.0684737	0.106995	-0.0368538	-0.0744104	0.0313711	0.141282
KIM1_M3	-0.0567003	0.280275	0.0227347	0.233675	-0.125408	-0.0739293	0.162045	0.308939	0.14174	0.17802	0.180372	0.153722	0.124819	0.117599	0.0951437	0.307063	-0.280484	0.0893027	-0.110837	0.118139	0.0287344	0.522544	-0.0692577	-0.107218	-0.131903	0.140937	-0.0482163	0.0287918	-0.147266	0.128977	-0.136699	0.172377	-0.0588383	0.128595	-0.0764929	-0.0239368	0.133905	0.0589147	0.249084	-0.0732178	-0.0809145	-0.0247034	0.026633	0.149786	0.0412831	-0.0662729	0.045721	0.399067	0.410226
IL18_M3	-0.262012	0.237161	0.194528	0.122607	-0.342368	-0.175261	0.00119153	0.120418	0.0851974	0.10366	0.0351042	0.00935238	-0.0082889	0.0601237	-0.0335168	0.243171	-0.308436	-0.184017	-0.0297063	0.24227	0.247643	0.0540562	0.0120775	-0.372319	-0.183256	0.323965	-0.33094	0.346399	-0.284467	0.364738	-0.282042	0.371619	-0.230267	0.29399	0.0925142	-0.0157198	0.0201257	0.00303609	0.0706207	-0.290271	-0.249191	-0.187193	-0.175101	0.122771	0.206581	0.0854282	0.0141369	0.380515	0.202842
MMP9_M3	-0.0138077	0.252241	0.303702	0.0111271	-0.132077	-0.242896	-0.192954	0.224084	-0.108936	-0.0842157	0.00281482	-0.0411995	-0.0705385	-0.0466686	-0.106208	0.0358172	-0.136082	-0.36795	0.0352344	0.161367	0.0610588	0.180187	-0.0750908	0.148561	0.112025	0.0880732	-0.0485951	0.128962	0.0608594	0.0331189	0.00345448	0.102862	0.0934392	-0.0322743	-0.0790424	0.0518888	-0.169019	-0.120507	-0.015873	-0.165669	-0.269671	-0.187904	-0.15735	0.0962911	-0.0387734	-0.0470788	-0.0485579	0.266911	0.162832
NGAL_M4	0.247941	0.0854924	-0.0463384	0.125329	0.433285	-0.00895595	-0.279919	0.0955704	-0.1602	-0.0635283	-0.194285	-0.205935	-0.21405	-0.0859398	-0.308998	-0.255286	-0.0178727	-0.0312687	-0.0950623	0.0991641	0.0235318	-0.0360375	-0.0600399	0.355384	0.0847656	-0.217414	0.165766	-0.168889	0.0177529	-0.148166	-0.00514646	-0.119642	0.106644	-0.106522	0.0734508	-0.0691489	-0.0324577	-0.163918	-0.119658	-0.0682294	-0.389845	-0.379391	-0.320076	0.0406562	-0.146805	-0.26421	-0.0673853	0.0922914	-0.135852
KIM1_M4	0.0276048	0.181386	0.0307475	0.197692	0.103485	-0.0568092	-0.34076	0.0354231	-0.110468	-0.101027	-0.177878	-0.209431	-0.223672	0.0232938	-0.307142	-0.139602	-0.104039	0.0570071	-0.0429693	0.255286	0.277437	0.360375	-0.0154418	0.0224045	-0.101415	0.14588	-0.0734795	0.113929	-0.308743	0.29143	-0.217766	0.266634	-0.0165649	0.211081	0.13895	-0.138489	0.031934	-0.0763101	0.190011	-0.166041	-0.410291	-0.388744	-0.350474	0.0537355	-0.221403	-0.173792	0.0576969	0.265304	0.00215634
IL18_M4	0.00438393	0.0685059	-0.0333996	0.129034	-0.0756634	-0.0499172	-0.216612	-0.120702	-0.0311999	-0.0328547	-0.214937	-0.2306	-0.242169	0.0946763	-0.134292	-0.00827616	-0.0862858	-0.0829074	-0.0296685	0.153	0.150717	0.0909091	0.0244197	-0.137076	-0.119788	0.0876602	-0.10362	0.0693043	-0.223289	0.173778	-0.2906	0.207483	-0.214657	0.17788	-0.0170768	-0.067805	0.0197923	0.0137016	0.0785814	-0.270842	-0.329807	-0.37001	-0.373358	-0.053784	0.0729605	-0.0229243	-0.0507564	0.252617	-0.0147479
MMP9_M4	0.262673	0.0486123	-0.0672778	0.10758	0.322571	-0.000434228	-0.225226	0.0565246	-0.166662	-0.0457729	-0.129982	-0.139766	-0.150503	-0.173566	-0.19621	-0.215936	0.0513907	-0.0838174	-0.224979	-0.0448665	-0.0235937	-0.306319	0.0470613	0.307884	0.0885124	-0.296419	0.20524	-0.255589	0.102391	-0.26696	0.0262258	-0.212775	0.127539	-0.19097	-0.0446242	-0.156209	-0.0603561	-0.160958	-0.120879	-0.0957501	-0.307684	-0.288344	-0.246179	0.10913	0.136607	-0.0791754	-0.052492	0.107493	-0.00738874
TIMP_M0	0.0839337	-0.042203	0.159302	-0.242571	0.119726	-0.12712	-0.289091	-0.0902972	-0.501507	-0.529999	-0.117284	-0.128967	-0.13883	-0.241393	-0.351688	-0.313496	0.0508475	-0.181369	0.259182	-0.0168999	-0.081804	0.252262	-0.0570407	0.117575	0.0118379	0.131893	-0.0654269	0.117554	-0.0199788	0.0579309	0.108005	-0.0121263	0.296532	-0.120736	0.0616161	0.101064	-0.154907	0.0109937	-0.142247	-0.0813086	-0.36215	-0.337478	-0.381594	-0.0534951	-0.028303	0.0931186	0.26246	-0.357779	-0.238399
TIMP_M2	-0.00309859	0.222258	0.253502	-0.0211686	0.0418375	-0.0794637	0.00781327	-0.144511	-0.0647316	-0.110007	-0.107213	-0.131526	-0.14089	0.0662498	-0.00522066	-0.0756564	0.0342243	-0.143152	0.129917	0.14801	0.0343069	0.738769	-0.131859	0.132357	0.159268	0.0139549	-0.0698792	0.0915338	-0.00705774	0.0545104	0.0440622	0.0693034	0.0402842	0.0299331	0.0190006	0.353778	0.229483	0.142354	0.165446	-0.00719352	-0.149661	-0.224442	-0.187159	-0.00855921	-0.285375	-0.0563195	0.176753	0.0102483	0.169661
TIMP_M3	-0.279797	0.117158	0.327578	-0.17342	-0.244237	-0.297066	-0.0217413	0.103865	-0.227973	-0.172612	0.0177021	0.00767809	-0.0160428	0.176449	-0.15923	0.0693517	-0.226369	-0.127083	0.072749	0.0163547	-0.150108	0.0360375	-0.160052	-0.155117	-0.137221	0.380474	-0.189819	0.293397	-0.106952	0.24698	-0.0540731	0.239495	-0.0334308	0.220736	-0.062159	0.0356057	-0.108771	-0.0397463	0.0152625	-0.207413	-0.277274	-0.222759	-0.209583	-0.201141	0.223152	-0.00995161	0.000674415	0.0305171	0.229051
MMPTIMP0	0.192736	-0.0852955	-0.314844	0.141782	0.0281782	0.263221	0.166694	0.14012	0.188431	0.185705	0.174697	0.187081	0.174314	-0.109542	0.351804	0.455596	-0.207791	0.0578584	-0.29265	-0.217213	-0.195063	-0.666737	0.128268	-0.0267865	-0.0896526	-0.214585	-0.12333	-0.0367261	0.0244286	-0.187774	-0.127437	-0.110012	-0.253302	0.0302664	-0.0732791	-0.23799	-0.123898	0.15096	0.0853846	0.0360262	-0.0117219	0.00629222	0.107039	0.557431	0.099747	0.036019	0.0116746	0.151755	0.020842
MMPTIMP2	-0.0727896	0.226115	0.207762	0.108068	-0.157447	0.00814178	-0.307096	0.143326	-0.00722257	-0.000325786	-0.12479	-0.153687	-0.17129	-0.224042	-0.142916	0.0294038	-0.14108	-0.471581	0.0960395	0.263257	0.452058	0.486506	0.221837	0.0887532	0.242839	-0.0961095	0.0166689	0.0468805	0.0416949	0.0337704	-0.0409602	0.125423	-0.050982	0.118729	-0.126381	-0.15762	0.0206253	0.0817477	0.210012	0.0103543	0.0749389	0.101851	0.103543	0.121969	-0.068767	-0.141838	-0.113358	0.055967	-0.28497
MMPTIMP3	0.192602	0.301124	0.104153	0.271121	-0.0772213	-0.033707	-0.158983	0.191674	0.103777	0.107998	0.100083	0.0444455	0.0172289	-0.270819	0.0466597	0.116202	-0.0761626	-0.317735	-0.0910448	0.214629	0.182495	0.14415	0.00190863	0.245169	0.188754	-0.189613	0.105986	-0.0946302	0.134314	-0.142465	0.0142409	-0.0256627	0.111492	-0.164549	-0.112918	0.110399	0.0746852	0.0243834	0.0958486	-0.0582021	-0.0186804	0.0150388	0.0491381	0.154066	-0.194467	-0.110561	-0.100094	0.309384	0.0849705
%KREA_1	0.249029	-0.0546956	-0.149512	0.0530301	0.0833411	0.101229	0.0448414	0.161634	0.119525	0.161698	0.191596	0.207808	0.215174	-0.258309	0.120945	-0.163487	0.346643	0.331632	-0.277803	-0.0940397	-0.425987	-0.252262	-0.258046	0.0482422	0.257392	-0.436837	0.813466	-0.801261	0.52819	-0.597769	0.474955	-0.593486	0.431258	-0.522408	-0.287343	0.191164	0.257924	0.0210007	0.0860806	0.0768399	0.175238	0.121614	0.0750916	-0.517832	-0.0618957	-0.267873	0.025684	-0.0404238	-0.0514973
%EGFR_1	-0.275619	0.065995	0.154248	-0.0310481	-0.0588618	-0.131086	-0.0857785	-0.180155	-0.14212	-0.181902	-0.182531	-0.207813	-0.217052	0.210558	-0.148875	0.149034	-0.344697	-0.366928	0.290352	0.106172	0.433339	0.450469	0.24382	-0.0574285	-0.251154	0.426178	-0.79994	0.799191	-0.517292	0.594337	-0.470283	0.587655	-0.450685	0.536918	0.268024	-0.22303	-0.298749	-0.0223405	-0.111111	-0.119786	-0.221565	-0.161088	-0.108677	0.517832	0.090801	0.271872	-0.0158773	-0.000170809	0.0427103
%KREA_2	0.155038	-0.15708	-0.0856609	-0.113388	-0.0161341	0.0649171	0.139959	-0.0151088	0.0424122	0.0905142	0.257525	0.285587	0.289208	-0.359805	0.202953	-0.106365	0.321165	0.232181	-0.246532	-0.206724	-0.364743	-0.216225	-0.158416	0.202308	0.414162	-0.483045	0.690376	-0.643399	0.861587	-0.797513	0.714583	-0.738649	0.502633	-0.634281	-0.33251	0.0887972	0.115827	0.0876674	0.128205	0.154497	0.245669	0.235735	0.183575	-0.241798	-0.0513707	-0.203024	0.0267518	-0.0179345	0.0987404
%EGFR_2	-0.122292	0.176888	0.0696202	0.146668	0.0229228	-0.0288234	-0.169863	0.0233458	-0.0234339	-0.0707537	-0.262293	-0.297027	-0.303145	0.326263	-0.200871	0.0875911	-0.304585	-0.228909	0.232402	0.201965	0.351203	0.378394	0.142991	-0.195609	-0.369356	0.430833	-0.64882	0.596741	-0.832098	0.763024	-0.688688	0.706021	-0.490304	0.621875	0.299574	-0.089562	-0.116213	-0.0993023	-0.168219	-0.154669	-0.262192	-0.260669	-0.195368	0.280314	0.0443928	0.188216	-0.00736276	0.0257929	-0.103812
%KREA_3	-0.0396005	-0.212835	0.0124303	-0.233694	0.0424805	-0.221995	0.0538404	-0.206874	-0.292413	-0.248141	0.13024	0.151792	0.162751	-0.387456	-0.111135	-0.360705	0.406476	0.0936035	-0.04032	-0.174521	-0.299844	-0.0360375	-0.155171	0.0136385	0.29877	-0.239769	0.551126	-0.409126	0.671695	-0.531543	0.767669	-0.655598	0.551776	-0.521405	-0.273781	-0.0849894	-0.0844257	-0.0985201	-0.129426	0.03733	-0.0248916	0.0136745	-0.0345435	0.0821781	0.08311	-0.152485	-0.013541	-0.268123	0.00435769
%EGFR_3	0.0424241	0.190409	-0.0151847	0.219669	-0.0360394	0.199443	-0.0973648	0.122874	0.287971	0.238553	-0.163599	-0.194238	-0.204216	0.320702	0.123138	0.31709	-0.351804	-0.127225	0.0465231	0.156609	0.286089	0.2883	0.128625	-0.0222005	-0.13983	0.100814	-0.43911	0.311658	-0.561449	0.437654	-0.645564	0.541808	-0.468533	0.437124	0.233743	0.0504581	0.0786469	0.070895	0.114774	-0.0832311	-0.0377252	-0.10418	-0.0172013	-0.116946	-0.130328	0.118702	0.0284728	0.249256	0.0360962
%KREA_4	0.194943	0.141304	0.0595966	0.149411	-0.0634432	-0.0170469	-0.0522615	0.0584705	-0.280171	-0.293955	0.300119	0.254467	0.248261	-0.27768	-0.236171	-0.27983	0.169914	0.162501	0.0901112	0.0871253	-0.195392	-0.521794	-0.219633	-0.0291973	0.135953	-0.0556763	0.231862	-0.133991	0.290848	-0.17299	0.461217	-0.288891	0.660426	-0.515719	0.105835	-0.078877	-0.219251	-0.181818	-0.104396	0.114549	-0.128941	-0.0414577	-0.050652	0.105057	-0.199783	-0.262345	0.0489545	-0.157177	-0.227401
%EGFR_4	-0.146542	-0.0944816	-0.0606011	-0.0940921	0.0719023	0.0103618	0.0328309	-0.112803	0.214268	0.177243	-0.310923	-0.284587	-0.27619	0.154657	0.214077	0.189233	-0.0781002	-0.247931	-0.105659	-0.0649663	0.229156	0.521794	0.166612	0.0239955	0.0593646	-0.139943	-0.0486459	-0.0302777	-0.147597	0.0416179	-0.300067	0.134582	-0.473381	0.356689	-0.102157	0.0614973	0.253008	0.148061	0.176435	-0.207368	0.116899	0.0122033	0.0332665	-0.336182	0.161538	0.301079	-0.01777	0.126538	0.241157
%CRP_1	-0.157702	-0.00613764	0.0975174	-0.136782	-0.310888	-0.131951	0.117879	-0.0950372	0.196856	0.167997	0.00187655	0.00549327	0.000873929	-0.201795	0.092558	-0.16452	0.321219	0.0751316	0.0808925	-0.0167363	-0.227391	0.342356	-0.0934681	-0.0635807	0.155413	-0.0892135	0.306991	-0.24782	0.308532	-0.24003	0.251049	-0.194726	0.0733807	-0.129097	-0.89015	0.242944	0.0367998	0.0706131	-0.229548	0.0900825	0.322943	0.208752	0.179503	-0.43652	0.000981606	-0.121278	-0.147809	0.0517538	0.0386789
%CRP_2	-0.198255	-0.033404	0.0949068	-0.170434	-0.331473	-0.167232	0.0856063	-0.0645234	0.178446	0.189119	0.0870718	0.110739	0.107119	-0.271037	0.123066	-0.114952	0.287973	0.0737202	0.0136812	-0.0177176	-0.161936	0.306319	-0.039863	-0.0611067	0.172301	-0.119838	0.359658	-0.295298	0.345503	-0.269132	0.303148	-0.232375	0.0212286	-0.051505	-0.931191	0.0257273	0.162071	0.198732	-0.025641	0.0788562	0.303231	0.19241	0.177711	-0.408702	-0.00703484	-0.171693	-0.0809298	0.0486224	0.0732157
%CRP_3	-0.138919	-0.0633286	0.0851051	-0.141654	-0.513293	-0.0949293	0.0105985	-0.0113575	0.171767	0.160587	0.336625	0.349792	0.349792	-0.262636	0.186048	0.0931579	0.0969278	0.140405	-0.0441969	-0.0787293	-0.0925415	-0.0180187	0.0811957	-0.178513	0.0841237	-0.0912263	0.250397	-0.212638	0.29373	-0.231057	0.218689	-0.19106	-0.0424572	-0.0150502	-0.847778	-0.0628612	0.0384778	0.497674	0.020757	-0.0672933	0.225223	0.181998	0.163483	-0.27182	-0.0417674	-0.165002	0.120405	0.0872617	-0.00835225
%CRP_4	-0.100306	0.179652	-0.0788751	0.184399	-0.340539	-0.172772	-0.120956	-0.203362	0.0818946	0.0674809	-0.00926156	0.037829	0.0266447	-0.324871	0.0244649	-0.086571	0.0901039	0.0348092	-0.164961	-0.0174607	-0.0067726	0.564288	0.0733817	-0.0942909	0.170791	-0.247442	0.383323	-0.358332	0.265079	-0.233893	0.169771	-0.166489	0.0317509	-0.0357416	-0.730411	-0.0714286	0.376679	0.413919	0.383394	0.0366678	0.208855	0.0436641	0.0134372	-0.494872	-0.0315566	-0.33513	-0.0573642	0.191584	0.0936338
%IL6_S1	-0.159006	-0.140134	0.108286	-0.227047	-0.166794	-0.25842	0.206202	-0.243814	-0.0510467	-0.0126514	0.142117	0.151252	0.154998	-0.137286	0.0323572	-0.209359	0.311604	0.1691	-0.078178	-0.0527167	-0.366477	-0.072075	-0.29551	-0.304977	0.0356222	0.0525073	0.25264	-0.147595	0.221504	-0.150447	0.261483	-0.170051	0.148433	-0.098495	-0.319861	0.247395	0.0706687	-0.0295983	-0.252137	-0.151336	0.0379039	-0.00852381	-0.0104249	0.121969	0.17249	0.0917516	0.0189398	-0.203371	-0.0477469
%IL8_S1	0.0854558	-0.0774537	0.065483	-0.142481	0.0295978	-0.00705621	0.119237	-0.278772	-0.0159657	-0.0168866	-0.185466	-0.168731	-0.154748	0.198151	-0.119096	-0.227513	0.195024	0.245698	0.0277423	0.0239324	-0.197172	-0.450469	-0.199479	-0.0243066	0.110288	-0.0379008	0.168753	-0.146183	0.0840414	-0.0959362	0.112024	-0.089326	0.224154	-0.179599	-0.228875	0.0766392	0.00651324	-0.184637	-0.148352	0.199239	0.112734	-0.0154189	-0.0028777	0.149786	-0.0147786	0.220685	-0.0327653	-0.211912	-0.0846906
%TNF_S1	0.217647	-0.149919	-0.0274945	-0.0569412	0.0364984	0.257837	-0.090537	-0.0327375	0.123551	0.20455	-0.0753475	-0.0693875	-0.0600234	0.160956	0.137376	-0.041173	0.198484	0.271037	-0.0640117	-0.0674942	-0.247811	-0.0545455	-0.0891922	-0.0469462	0.0420593	-0.0214493	0.266283	-0.228847	0.155007	-0.133704	0.119184	-0.127895	-0.0493105	0.0135452	-0.0745406	0.201542	-0.0401129	-0.00352373	-0.0842491	0.000435995	-0.11217	-0.180991	-0.192572	0.160485	-0.0571544	-0.0958304	0.139808	-0.0610944	-0.10398
%NGAL_M1	-0.0480553	0.20667	-0.101923	0.348685	0.117056	-0.0312644	0.139959	-0.013983	0.12816	0.14416	-0.00606751	-0.0243452	-0.0210991	0.0332337	-0.0461159	-0.152889	0.193666	0.246349	-0.0209561	0.162948	-0.0638455	0.0360375	-0.193317	0.214183	0.215688	-0.205577	0.38762	-0.335823	0.244632	-0.228303	0.277204	-0.27531	0.201922	-0.259866	-0.110692	0.0454842	0.135367	-0.11938	-0.0744811	0.0320984	0.0550638	-0.0278517	0.0148229	-0.10699	-0.08011	-0.193947	-0.355136	0.182533	0.144696
%NGAL_M2	-0.109266	0.268318	0.300003	0.0770755	-0.355619	-0.0895595	-0.136562	-0.09877	0.104809	0.132649	-0.0200165	-0.0541836	-0.0573048	-0.00864837	0.0207739	-0.0689169	0.147599	-0.047283	0.0537474	0.101563	0.159954	0.684712	0.107919	0.083496	0.28009	0.0129232	0.103869	0.00287911	0.163522	0.00217173	0.202686	0.0229131	0.0725449	-0.0118729	-0.288592	0.190295	0.205927	0.110218	0.139194	0.000163489	-0.00727668	-0.104512	-0.119452	0.0599145	-0.291864	-0.168576	-0.062552	0.104646	0.201903
%NGAL_M3	-0.237939	0.23084	0.308597	0.0318072	-0.198839	-0.262654	0.0394061	0.00308101	-0.0832496	0.00608134	-0.00256462	-0.0303378	-0.0481909	0.238891	-0.14297	-0.0211968	-0.0613864	-0.0468487	0.0649312	0.0630202	-0.0190731	0.0900937	-0.126624	-0.0787337	-0.0701583	0.372764	-0.143396	0.256784	-0.0741062	0.244428	-0.0337693	0.251481	-0.033598	0.176421	-0.0577074	0.130916	-0.00727312	-0.116279	-0.0842491	-0.0714447	-0.0682596	-0.0708508	-0.0983304	0.021398	0.118883	-0.00410094	-0.176697	0.114382	0.292135
%NGAL_M4	0.0443587	0.268807	0.141463	0.25093	0.0528532	-0.0552555	-0.216733	-0.0447931	-0.118168	0.0257371	-0.166825	-0.198569	-0.202315	0.167637	-0.313349	-0.25958	0.0396567	0.104935	-0.0700888	0.145775	0.159273	-0.108112	0.00392632	0.143304	0.00325813	0.0362175	0.0667843	-0.0158622	-0.119276	0.0951218	-0.0573161	0.0965877	0.0760552	0.0197324	0.0554274	-0.0193226	0.0980243	-0.0852713	-0.0616606	-0.121036	-0.308118	-0.339378	-0.305307	-0.0235378	-0.0450993	-0.235995	-0.137918	0.177694	0.0812202
%KIM1_M1	-0.235764	0.107599	0.19411	0.051836	0.220759	-0.1091	-0.0261575	-0.0178935	-0.0830867	0.0476733	-0.0131984	-0.0127968	-0.00780294	0.127931	-0.043288	-0.0656015	0.0268905	0.059443	0.0189473	0.12495	0.0365362	0.108112	-0.14102	0.163219	-0.0106432	0.221378	-0.00912176	0.130809	0.048807	0.117762	-0.0168494	0.142485	-0.271458	0.311706	0.150485	0.0768563	0.233934	-0.0453841	0.0744811	-0.18883	-0.112354	-0.188555	-0.200516	-0.203281	0.0679489	-0.0180988	-0.210586	-0.0313711	0.0147775
%KIM1_M2	-0.165802	0.186791	0.0325239	0.138519	-0.237116	0.00173691	0.072018	0.0485851	0.327622	0.36526	-0.0831311	-0.0703513	-0.0698519	0.0968727	0.253746	0.137779	0.0770318	-0.0115086	-0.0581449	0.117045	0.108556	0.558581	0.0989214	0.0831249	0.0896527	-0.0601634	0.0654812	-0.0800717	0.0574391	-0.030187	-0.0188939	0.0468838	-0.282825	0.241973	-0.235064	0.233934	0.460052	0.251163	0.296703	-0.0469759	0.14423	-0.0197079	0.0810642	-0.149786	-0.159947	-0.168029	0.0138255	0.288603	0.339154
%KIM1_M3	-0.266859	0.233447	0.0428576	0.239965	-0.233444	-0.147095	0.196351	0.122174	0.305792	0.396156	0.182338	0.16948	0.14863	0.222573	0.204748	0.235556	-0.108974	0.203083	-0.148104	0.142123	0.017525	0.468487	-0.155035	-0.199215	-0.0852	0.15106	0.00374644	0.0185241	-0.00722061	0.079051	-0.0571046	0.12634	-0.213957	0.23194	-0.0688364	0.127985	0.318606	0.102467	0.242979	-0.133026	0.0579419	0.0367012	0.114239	-0.11341	0.091562	-0.195205	-0.104815	0.479563	0.460229
%KIM1_M4	-0.080049	0.113142	-0.0199065	0.198882	-0.00534095	-0.0175867	-0.216739	-0.133198	0.0708157	0.132436	-0.166423	-0.193799	-0.197669	0.254182	-0.131417	-0.112102	0.0115442	0.303901	-0.137684	0.143435	0.11308	0.378394	-0.10724	-0.038162	-0.0928319	0.143408	-0.0404789	0.0788788	-0.188555	0.221414	-0.177771	0.231713	-0.129806	0.20587	0.129316	0.0321329	0.24599	-0.0677966	0.244238	-0.0678498	-0.240191	-0.324619	-0.272194	-0.226819	-0.189291	-0.20374	-0.113558	0.322232	0.158246
%IL18_M1	0.137871	0.175406	-0.0559387	0.254292	0.363497	-0.064124	-0.0664054	0.178364	-0.111462	-0.0449598	0.044207	0.0178343	0.0126405	-0.104771	-0.0093221	-0.158303	0.198606	0.099369	-0.176631	-0.0749516	-0.169063	-0.0540562	-0.14634	0.366362	0.216761	-0.199494	0.323256	-0.273505	0.216687	-0.210984	0.282889	-0.250398	0.215682	-0.226091	-0.135752	-0.126884	0.037815	-0.312229	0.0239414	0.113029	-0.0594993	-0.0689563	-0.0522521	-0.0386896	-0.256909	-0.213388	-0.377669	-0.0794762	-0.00838882
%IL18_M2	0.0491696	0.29534	0.0164524	0.275866	0.0777254	-0.0586637	-0.195996	0.10202	0.0121301	0.0529465	-0.159364	-0.161914	-0.159225	-0.0593043	0.062534	-0.0515557	0.108856	-0.237134	-0.0933167	0.0642442	0.176273	0.0560968	0.177633	0.240481	0.183193	-0.154248	0.0965357	-0.113152	0.0025015	-0.0247988	0.0604028	-0.0445442	-0.119081	0.116022	-0.130451	0.0681764	0.309131	0.0374988	0.19351	-0.0914056	-0.12962	-0.241646	-0.179176	-0.0110499	-0.250834	-0.142593	-0.0982058	-0.0344457	0.0392477
%IL18_M3	-0.241599	0.293445	0.218949	0.182919	-0.182788	-0.222717	-0.00951465	0.106712	0.101228	0.202374	0.00847827	-0.0157666	-0.0323762	0.0885499	0.030463	0.192949	-0.192691	-0.200185	-0.0580265	0.269252	0.214955	-0.198206	-0.0598942	-0.143198	-0.0771048	0.272853	-0.186292	0.244661	-0.159145	0.271982	-0.105952	0.255844	-0.198946	0.27993	0.103747	0.0298613	0.13139	-0.164593	0.0983507	-0.251003	-0.27589	-0.267032	-0.22708	0.126816	0.0756335	-0.0685061	-0.191422	0.314915	0.32537
%IL18_M4	0.0641125	0.075475	-0.0381153	0.148833	0.235225	-0.0976425	-0.144852	-0.162732	-0.0214123	0.0741702	-0.234935	-0.227188	-0.225873	0.0867964	-0.15269	-0.161191	0.0813737	0.0544105	0.00253283	0.158535	0.0370773	-0.0180187	-0.0907127	0.205954	0.0448653	-0.0211648	0.122134	-0.0959508	-0.0439568	0.023287	-0.0225924	0.00710677	-0.115517	0.0815165	0.0172931	-0.0681791	0.154165	-0.174943	-0.0966866	-0.0686733	-0.335968	-0.474278	-0.452118	-0.0917646	-0.137194	-0.166993	-0.226111	0.1215	0.0333591
%MMP9_M1	-0.0168026	0.310199	0.309652	0.145853	0.163539	-0.157698	-0.142466	-0.0811115	-0.267284	-0.151772	-0.115496	-0.140002	-0.131733	0.0242328	-0.397665	-0.402421	0.111859	-0.121021	0.168163	0.210522	0.187139	-0.289886	-0.0828076	0.285604	0.360523	-0.124692	0.374927	-0.225357	0.23713	-0.138301	0.350857	-0.184191	0.354543	-0.230226	0.165248	0.174838	0.242923	-0.208006	0.00230769	0.0472303	0.000925412	-0.0446007	-0.110618	-0.438719	0.0371728	-0.134885	-0.326824	-0.313727	-0.0988088
%MMP9_M2	-0.123425	0.353094	0.432709	0.0856614	-0.227269	-0.103118	-0.155842	-0.00593499	0.0298627	0.0502206	-0.118693	-0.15422	-0.15393	0.118938	-0.134924	-0.148716	0.0272856	-0.190785	0.247802	0.350044	0.425078	0.811679	0.0905496	0.120928	0.251805	0.0781713	0.0787241	0.0574656	0.00524352	0.159706	0.0631511	0.195622	0.0758294	0.066586	-0.0494078	0.209744	0.229232	0.0636091	0.202308	0.00129992	0.0450984	0.0127695	-0.0417052	-0.464526	-0.275079	-0.132587	0.0271338	0.0418345	0.0461319
%MMP9_M3	-0.204473	0.359327	0.478632	0.0677767	-0.248863	-0.277283	-0.0614535	0.194695	0.0373284	0.116976	0.072494	0.0298865	0.0129121	0.179953	-0.161007	-0.0236537	-0.136552	-0.198803	0.18377	0.352336	0.224071	0.463817	-0.160784	0.0559759	0.0771272	0.257897	0.0469507	0.124807	0.000493507	0.202332	-0.00697175	0.267207	0.0691741	0.0780872	0.0143721	0.300031	0.139809	-0.0850012	-0.0207692	-0.126649	-0.00623111	0.0429351	-0.00444198	-0.508398	-0.069699	-0.124762	-0.117644	0.220165	0.267006
%MMP9_M4	0.14554	0.185712	0.111932	0.165094	0.157218	-0.131241	-0.346764	0.099053	-0.233596	-0.149304	-0.0476514	-0.0713794	-0.0745711	-0.0385128	-0.337898	-0.333869	0.0611766	-0.120898	-0.0629222	0.130415	0.219189	-0.115954	0.0190761	0.278183	0.110508	-0.125123	0.239381	-0.208259	0.0111039	-0.0705077	0.010944	-0.0584516	0.159121	-0.143059	0.0738342	-0.0406414	0.0834413	-0.100559	-0.0384615	-0.151162	-0.236659	-0.237747	-0.257079	-0.425815	0.0556973	-0.0873771	-0.0671609	0.0735176	-0.0413662
%TIMP_M2	-0.0235384	0.280648	0.0534632	0.266996	-0.0639802	0.0479822	0.199408	-0.0455041	0.361563	0.364826	-0.000938274	-0.0172289	-0.0169792	0.30922	0.331023	0.234035	0.0192308	0.00304001	-0.122045	0.0840633	0.0936318	0.594619	-0.000218129	-0.0192969	0.060764	-0.0734667	-0.04436	-0.0211859	-0.0443009	0.022586	-0.0971483	0.0936971	-0.224822	0.136957	-0.0163948	0.298198	0.419344	0.194503	0.351648	0.0922078	0.209829	0.0920245	0.183467	0.0021398	-0.180834	-0.0547885	0.0142189	0.316046	0.399384
%TIMP_M3	-0.320785	0.153332	0.153047	0.0730589	-0.276728	-0.181562	0.150151	0.168626	0.21684	0.291144	0.0932645	0.0855826	0.0652326	0.327333	0.100552	0.286864	-0.240276	0	-0.114227	0.0740869	-0.0382082	-0.270281	-0.134313	-0.194639	-0.162852	0.240762	-0.147957	0.183394	-0.106029	0.185791	-0.173429	0.239213	-0.256415	0.261539	-0.0900084	-0.014112	0.0556882	-0.0233968	0.0836386	-0.139729	0.016454	0.0390901	0.107995	-0.021398	0.207773	-0.149876	-0.196929	0.399911	0.411419
%MMPTIM2	-0.183717	0.220707	0.386045	-0.0121492	-0.254789	-0.142958	-0.326953	-0.0385433	-0.114453	-0.122158	-0.169249	-0.201008	-0.199993	-0.0582946	-0.407986	-0.321764	0.0132107	-0.246176	0.343481	0.39081	0.473189	0.550782	0.0734554	0.0794406	0.218177	0.1279	0.113521	0.0772175	-0.00215909	0.20079	0.0951725	0.192704	0.19522	0.0560936	-0.00851221	0.0817145	0.108603	-0.00251195	0.0869231	-0.0500777	0.0395459	0.031091	-0.0674934	-0.451622	-0.205751	-0.158918	-0.00468266	-0.084833	-0.189039
Korelacja porządku rang Spearmana (aki.sta)
BD usuwane parami
	N	R
	ważnych	Spearman	t(N-2)	poziom p
TNF_S0 & KREA_3M	47	0.217982	1.4983	0.141039
TNF_S0 & CKD_EPI	47	-0.431075	-3.2048	0.00248625
TNF_S0 & MDRD	47	-0.360853	-2.59556	0.0127076
TNF_S1 & KREA_3M	47	0.183403	1.25153	0.217207
TNF_S1 & CKD_EPI	47	-0.372001	-2.6884	0.0100305
TNF_S1 & MDRD	47	-0.284565	-1.99124	0.0525456
MMP9_M0 & KREA_3M	45	-0.128638	-0.850602	0.399702
MMP9_M0 & CKD_EPI	45	-0.194327	-1.29905	0.200848
MMP9_M0 & MDRD	45	-0.0604863	-0.397363	0.693066
MMP9_M1 & KREA_3M	47	0.418267	3.08901	0.0034367
MMP9_M1 & CKD_EPI	47	-0.371455	-2.68382	0.0101493
MMP9_M1 & MDRD	47	-0.301177	-2.11873	0.039667
MMP9_M2 & KREA_3M	47	0.226168	1.55754	0.126347
MMP9_M2 & CKD_EPI	47	-0.0764557	-0.514386	0.6095
MMP9_M2 & MDRD	47	-0.0707699	-0.475932	0.636425
MMP9_M3 & KREA_3M	47	0.237101	1.63721	0.108563
MMP9_M3 & CKD_EPI	47	-0.0723464	-0.486589	0.628911
MMP9_M3 & MDRD	47	-0.0145124	-0.0973627	0.922871
MMP9_M4 & KREA_3M	47	0.21136	1.45062	0.153821
MMP9_M4 & CKD_EPI	47	-0.368156	-2.65623	0.0108931
MMP9_M4 & MDRD	47	-0.341939	-2.44093	0.0186483
MMPTIMP0 & KREA_3M	45	-0.0810651	-0.533334	0.596548
MMPTIMP0 & CKD_EPI	45	-0.266711	-1.81467	0.0765541
MMPTIMP0 & MDRD	45	-0.182351	-1.21615	0.230563
MMPTIMP2 & KREA_3M	47	0.215178	1.47808	0.146351
MMPTIMP2 & CKD_EPI	47	-0.111703	-0.754044	0.45475
MMPTIMP2 & MDRD	47	-0.195658	-1.33838	0.187496
MMPTIMP3 & KREA_3M	47	0.371819	2.68687	0.0100701
MMPTIMP3 & CKD_EPI	47	-0.393738	-2.87338	0.0061773
MMPTIMP3 & MDRD	47	-0.365297	-2.63241	0.011575
Grupa="Hemofilt"
Korelacja porządku rang Spearmana (aki.sta)
BD usuwane parami
	N	R
	ważnych	Spearman	t(N-2)	poziom p
IL18_M0 & OBJHEMOF	18	0.398255	1.73669	0.101653
IL18_M1 & OBJHEMOF	18	0.0346077	0.138514	0.891563
IL18_M2 & OBJHEMOF	18	0.179613	0.730331	0.475747
IL18_M3 & OBJHEMOF	18	0.0939014	0.377273	0.710928
IL18_M4 & OBJHEMOF	18	-0.183687	-0.747466	0.465626
Korelacja porządku rang Spearmana (aki.sta)
BD usuwane parami
	N	R
	ważnych	Spearman	t(N-2)	poziom p
WIEK & WIEK
WIEK & MASA	48	-0.0709099	-0.482148	0.631987
WIEK & WZROST	48	-0.394978	-2.91596	0.0054643
WIEK & BMI	48	0.273906	1.93159	0.0595839
WIEK & CAD	39	0.254128	1.59827	0.118488
WIEK & ESL	48	0.551265	4.48127	4.89359e-05
WIEK & ADRENALI	48	-0.176411	-1.21554	0.23036
WIEK & NORADREN	48	0.185948	1.28355	0.205729
WIEK & CZAS_CPB	48	-0.10111	-0.689291	0.494103
WIEK & CZASKLEM	48	-0.0854611	-0.581754	0.563573
WIEK & OBJHEMOF	48	0.152831	1.04887	0.299716
WIEK & ODEBRTBW	48	0.144109	0.987706	0.328464
WIEK & ODEBRWOD	48	0.148861	1.021	0.312595
WIEK & DIURBLOK	48	-0.146569	-1.00493	0.320186
WIEK & PŁYNOTRZ	48	0.23366	1.62988	0.109957
WIEK & PŁYNODEB	48	0.0146975	0.0996939	0.921021
WIEK & BILANSPŁ	48	0.148154	1.01604	0.314923
WIEK & ŚRPO2CPB	48	0.293489	2.08224	0.0429102
WIEK & HT_0	48	-0.452994	-3.44622	0.00122466
WIEK & HTCPB_1	48	-0.482284	-3.73397	0.000518057
WIEK & HTCPB_2	46	-0.342834	-2.42081	0.0196798
WIEK & HTCPB_3	7	-0.681818	-2.08414	0.0915792
WIEK & DELTAHCT	48	0.203447	1.40932	0.165465
WIEK & HBA1C	46	0.35129	2.48882	0.0166728
MASA & WIEK	48	-0.0709099	-0.482148	0.631987
MASA & MASA
MASA & WZROST	48	0.557624	4.5561	3.83262e-05
MASA & BMI	48	0.735613	7.36515	2.58892e-09
MASA & CAD	39	0.0282398	0.171845	0.864496
MASA & ESL	48	-0.0197713	-0.134122	0.893891
MASA & ADRENALI	48	0.012748	0.0864684	0.931469
MASA & NORADREN	48	0.119503	0.816359	0.418503
MASA & CZAS_CPB	48	0.0192104	0.130315	0.896885
MASA & CZASKLEM	48	0.130515	0.892834	0.376594
MASA & OBJHEMOF	48	-0.131044	-0.896517	0.374645
MASA & ODEBRTBW	48	-0.220854	-1.53583	0.13143
MASA & ODEBRWOD	48	-0.244092	-1.70715	0.0945365
MASA & DIURBLOK	48	0.0499946	0.339504	0.735775
MASA & PŁYNOTRZ	48	-0.218879	-1.5214	0.135005
MASA & PŁYNODEB	48	-0.0228979	-0.155342	0.877232
MASA & BILANSPŁ	48	-0.171813	-1.18288	0.242934
MASA & ŚRPO2CPB	48	-0.219361	-1.52492	0.134125
MASA & HT_0	48	0.155978	1.071	0.289757
MASA & HTCPB_1	48	0.489079	3.80296	0.000419615
MASA & HTCPB_2	46	0.285654	1.9772	0.0543056
MASA & HTCPB_3	7	0.594619	1.65373	0.15909
MASA & DELTAHCT	48	-0.182785	-1.26095	0.213686
MASA & HBA1C	46	0.18538	1.25136	0.217414
WZROST & WIEK	48	-0.394978	-2.91596	0.0054643
WZROST & MASA	48	0.557624	4.5561	3.83262e-05
WZROST & WZROST
WZROST & BMI	48	-0.0904494	-0.615983	0.540942
WZROST & CAD	39	-0.243092	-1.5244	0.135912
WZROST & ESL	48	-0.222996	-1.5515	0.127635
WZROST & ADRENALI	48	0.0595702	0.404743	0.687542
WZROST & NORADREN	48	-0.0360976	-0.244986	0.807557
WZROST & CZAS_CPB	48	-0.0743865	-0.505916	0.615332
WZROST & CZASKLEM	48	0.00476075	0.0322893	0.974381
WZROST & OBJHEMOF	48	-0.111444	-0.760587	0.450785
WZROST & ODEBRTBW	48	-0.173391	-1.19408	0.238567
WZROST & ODEBRWOD	48	-0.179771	-1.23946	0.221461
WZROST & DIURBLOK	48	0.0746968	0.508038	0.613854
WZROST & PŁYNOTRZ	48	-0.297123	-2.1105	0.040283
WZROST & PŁYNODEB	48	-0.058383	-0.39665	0.69346
WZROST & BILANSPŁ	48	-0.198607	-1.37439	0.175979
WZROST & ŚRPO2CPB	48	-0.305655	-2.17725	0.0346289
WZROST & HT_0	48	0.322789	2.31308	0.0252425
WZROST & HTCPB_1	48	0.559026	4.57275	3.6292e-05
WZROST & HTCPB_2	46	0.276231	1.90649	0.0631311
WZROST & HTCPB_3	7	0.900937	4.64238	0.00562059
WZROST & DELTAHCT	48	-0.328462	-2.3586	0.0226485
WZROST & HBA1C	46	-0.00861135	-0.0571233	0.954706
BMI & WIEK	48	0.273906	1.93159	0.0595839
BMI & MASA	48	0.735613	7.36515	2.58892e-09
BMI & WZROST	48	-0.0904494	-0.615983	0.540942
BMI & BMI
BMI & CAD	39	0.20981	1.30528	0.199858
BMI & ESL	48	0.173017	1.19143	0.239596
BMI & ADRENALI	48	-0.0944412	-0.643407	0.523155
BMI & NORADREN	48	0.146559	1.00486	0.32022
BMI & CZAS_CPB	48	0.0949278	0.646752	0.521007
BMI & CZASKLEM	48	0.192436	1.33002	0.190067
BMI & OBJHEMOF	48	0.0130736	0.0886773	0.929723
BMI & ODEBRTBW	48	-0.0575248	-0.390799	0.69775
BMI & ODEBRWOD	48	-0.0788742	-0.536623	0.594114
BMI & DIURBLOK	48	0.0291551	0.197823	0.844055
BMI & PŁYNOTRZ	48	-0.00266479	-0.0180735	0.985658
BMI & PŁYNODEB	48	0.0689459	0.468729	0.641477
BMI & BILANSPŁ	48	-0.0765992	-0.521052	0.60483
BMI & ŚRPO2CPB	48	0.0533102	0.362082	0.718949
BMI & HT_0	48	-0.157663	-1.08287	0.284511
BMI & HTCPB_1	48	0.117267	0.800866	0.427326
BMI & HTCPB_2	46	0.118932	0.794546	0.431143
BMI & HTCPB_3	7	-0.216225	-0.495209	0.641445
BMI & DELTAHCT	48	0.0515888	0.350359	0.727669
BMI & HBA1C	46	0.155122	1.04157	0.303301
CAD & WIEK	39	0.254128	1.59827	0.118488
CAD & MASA	39	0.0282398	0.171845	0.864496
CAD & WZROST	39	-0.243092	-1.5244	0.135912
CAD & BMI	39	0.20981	1.30528	0.199858
CAD & CAD
CAD & ESL	39	0.189057	1.17111	0.249042
CAD & ADRENALI	39	-0.11285	-0.690853	0.49397
CAD & NORADREN	39	0.086522	0.528274	0.600464
CAD & CZAS_CPB	39	-0.281015	-1.78112	0.0831043
CAD & CZASKLEM	39	-0.254017	-1.59752	0.118656
CAD & OBJHEMOF	39	-0.392409	-2.59508	0.0134786
CAD & ODEBRTBW	39	-0.375446	-2.464	0.0185095
CAD & ODEBRWOD	39	-0.37717	-2.47719	0.0179352
CAD & DIURBLOK	39	0.0314036	0.191115	0.84948
CAD & PŁYNOTRZ	39	-0.215143	-1.34005	0.188402
CAD & PŁYNODEB	39	-0.243841	-1.52939	0.134672
CAD & BILANSPŁ	39	0.110893	0.67872	0.501539
CAD & ŚRPO2CPB	39	-0.235841	-1.4762	0.14835
CAD & HT_0	39	0.0104058	0.0632997	0.949869
CAD & HTCPB_1	39	-0.0580173	-0.353501	0.725719
CAD & HTCPB_2	37	-0.160978	-0.964942	0.341194
CAD & HTCPB_3	5	0	0	1
CAD & DELTAHCT	39	-0.248126	-1.55801	0.127744
CAD & HBA1C	37	0.399835	2.58072	0.0142116
ESL & WIEK	48	0.551265	4.48127	4.89359e-05
ESL & MASA	48	-0.0197713	-0.134122	0.893891
ESL & WZROST	48	-0.222996	-1.5515	0.127635
ESL & BMI	48	0.173017	1.19143	0.239596
ESL & CAD	39	0.189057	1.17111	0.249042
ESL & ESL
ESL & ADRENALI	48	0.0546944	0.371512	0.711962
ESL & NORADREN	48	0.120548	0.8236	0.414417
ESL & CZAS_CPB	48	0.32459	2.3275	0.0243933
ESL & CZASKLEM	48	0.289577	2.05192	0.045894
ESL & OBJHEMOF	48	-0.125044	-0.854799	0.397092
ESL & ODEBRTBW	48	-0.132154	-0.904244	0.370578
ESL & ODEBRWOD	48	-0.120418	-0.822702	0.414922
ESL & DIURBLOK	48	0.127009	0.868453	0.389655
ESL & PŁYNOTRZ	48	0.221286	1.53899	0.130658
ESL & PŁYNODEB	48	0.197326	1.36517	0.178839
ESL & BILANSPŁ	48	-0.0584816	-0.397322	0.692968
ESL & ŚRPO2CPB	48	0.353139	2.56005	0.0138155
ESL & HT_0	48	-0.154406	-1.05994	0.294705
ESL & HTCPB_1	48	-0.0978584	-0.666909	0.508162
ESL & HTCPB_2	46	-0.130482	-0.872981	0.387413
ESL & HTCPB_3	7	-0.378394	-0.914081	0.402602
ESL & DELTAHCT	48	-0.0347925	-0.236117	0.81439
ESL & HBA1C	46	0.239053	1.63305	0.109595
ADRENALI & WIEK	48	-0.176411	-1.21554	0.23036
ADRENALI & MASA	48	0.012748	0.0864684	0.931469
ADRENALI & WZROST	48	0.0595702	0.404743	0.687542
ADRENALI & BMI	48	-0.0944412	-0.643407	0.523155
ADRENALI & CAD	39	-0.11285	-0.690853	0.49397
ADRENALI & ESL	48	0.0546944	0.371512	0.711962
ADRENALI & ADRENALI
ADRENALI & NORADREN	48	-0.1246	-0.851715	0.398785
ADRENALI & CZAS_CPB	48	0.394604	2.9127	0.00551268
ADRENALI & CZASKLEM	48	0.350372	2.53716	0.0146304
ADRENALI & OBJHEMOF	48	0.0794737	0.540727	0.591304
ADRENALI & ODEBRTBW	48	0.107246	0.731595	0.468127
ADRENALI & ODEBRWOD	48	0.113497	0.774778	0.442435
ADRENALI & DIURBLOK	48	0.0646815	0.439612	0.662277
ADRENALI & PŁYNOTRZ	48	0.400608	2.96541	0.00477901
ADRENALI & PŁYNODEB	48	0.258018	1.8113	0.0766273
ADRENALI & BILANSPŁ	48	0.0350203	0.237665	0.813196
ADRENALI & ŚRPO2CPB	48	0.292366	2.07352	0.0437505
ADRENALI & HT_0	48	0.0920832	0.627204	0.533627
ADRENALI & HTCPB_1	48	0.0595397	0.404535	0.687694
ADRENALI & HTCPB_2	46	-0.275528	-1.90124	0.0638327
ADRENALI & HTCPB_3	7	-0.314627	-0.741166	0.491913
ADRENALI & DELTAHCT	48	-0.268948	-1.89387	0.0645403
ADRENALI & HBA1C	46	-0.101811	-0.678862	0.50078
NORADREN & WIEK	48	0.185948	1.28355	0.205729
NORADREN & MASA	48	0.119503	0.816359	0.418503
NORADREN & WZROST	48	-0.0360976	-0.244986	0.807557
NORADREN & BMI	48	0.146559	1.00486	0.32022
NORADREN & CAD	39	0.086522	0.528274	0.600464
NORADREN & ESL	48	0.120548	0.8236	0.414417
NORADREN & ADRENALI	48	-0.1246	-0.851715	0.398785
NORADREN & NORADREN
NORADREN & CZAS_CPB	48	0.265133	1.86496	0.0685733
NORADREN & CZASKLEM	48	0.284272	2.01099	0.0502084
NORADREN & OBJHEMOF	48	0.385388	2.83264	0.00682977
NORADREN & ODEBRTBW	48	0.36879	2.69093	0.00989939
NORADREN & ODEBRWOD	48	0.351754	2.54859	0.0142184
NORADREN & DIURBLOK	48	-0.0782872	-0.532604	0.596871
NORADREN & PŁYNOTRZ	48	0.173137	1.19228	0.239267
NORADREN & PŁYNODEB	48	0.483693	3.7482	0.000496079
NORADREN & BILANSPŁ	48	-0.435926	-3.28517	0.00195425
NORADREN & ŚRPO2CPB	48	-0.0807414	-0.549409	0.585382
NORADREN & HT_0	48	-0.199425	-1.38029	0.174167
NORADREN & HTCPB_1	48	0.00987878	0.0670044	0.946869
NORADREN & HTCPB_2	46	-0.0331016	-0.219691	0.827128
NORADREN & HTCPB_3	7	-0.236364	-0.543938	0.609851
NORADREN & DELTAHCT	48	0.0660173	0.44873	0.655733
NORADREN & HBA1C	46	0.0730406	0.485794	0.629524
CZAS_CPB & WIEK	48	-0.10111	-0.689291	0.494103
CZAS_CPB & MASA	48	0.0192104	0.130315	0.896885
CZAS_CPB & WZROST	48	-0.0743865	-0.505916	0.615332
CZAS_CPB & BMI	48	0.0949278	0.646752	0.521007
CZAS_CPB & CAD	39	-0.281015	-1.78112	0.0831043
CZAS_CPB & ESL	48	0.32459	2.3275	0.0243933
CZAS_CPB & ADRENALI	48	0.394604	2.9127	0.00551268
CZAS_CPB & NORADREN	48	0.265133	1.86496	0.0685733
CZAS_CPB & CZAS_CPB
CZAS_CPB & CZASKLEM	48	0.918946	15.8034	3.27722e-20
CZAS_CPB & OBJHEMOF	48	0.135338	0.926428	0.359059
CZAS_CPB & ODEBRTBW	48	0.127941	0.874925	0.38616
CZAS_CPB & ODEBRWOD	48	0.132562	0.907086	0.369089
CZAS_CPB & DIURBLOK	48	0.210879	1.46315	0.150225
CZAS_CPB & PŁYNOTRZ	48	0.458513	3.4993	0.00104741
CZAS_CPB & PŁYNODEB	48	0.510346	4.02495	0.000210748
CZAS_CPB & BILANSPŁ	48	-0.199174	-1.37848	0.174722
CZAS_CPB & ŚRPO2CPB	48	0.336339	2.42228	0.0194211
CZAS_CPB & HT_0	48	0.00562195	0.0381305	0.969749
CZAS_CPB & HTCPB_1	48	0.244847	1.71277	0.0934886
CZAS_CPB & HTCPB_2	46	-0.0819449	-0.545395	0.588236
CZAS_CPB & HTCPB_3	7	0.630656	1.81711	0.128888
CZAS_CPB & DELTAHCT	48	-0.225443	-1.56943	0.123401
CZAS_CPB & HBA1C	46	-0.154699	-1.03866	0.304638
CZASKLEM & WIEK	48	-0.0854611	-0.581754	0.563573
CZASKLEM & MASA	48	0.130515	0.892834	0.376594
CZASKLEM & WZROST	48	0.00476075	0.0322893	0.974381
CZASKLEM & BMI	48	0.192436	1.33002	0.190067
CZASKLEM & CAD	39	-0.254017	-1.59752	0.118656
CZASKLEM & ESL	48	0.289577	2.05192	0.045894
CZASKLEM & ADRENALI	48	0.350372	2.53716	0.0146304
CZASKLEM & NORADREN	48	0.284272	2.01099	0.0502084
CZASKLEM & CZAS_CPB	48	0.918946	15.8034	3.27722e-20
CZASKLEM & CZASKLEM
CZASKLEM & OBJHEMOF	48	0.15015	1.03004	0.308376
CZASKLEM & ODEBRTBW	48	0.13882	0.95073	0.34671
CZASKLEM & ODEBRWOD	48	0.143191	0.981284	0.331586
CZASKLEM & DIURBLOK	48	0.229868	1.60193	0.116016
CZASKLEM & PŁYNOTRZ	48	0.417621	3.1173	0.00314337
CZASKLEM & PŁYNODEB	48	0.487359	3.78541	0.000442792
CZASKLEM & BILANSPŁ	48	-0.208929	-1.449	0.15412
CZASKLEM & ŚRPO2CPB	48	0.344656	2.49015	0.0164436
CZASKLEM & HT_0	48	-0.0642498	-0.436666	0.664397
CZASKLEM & HTCPB_1	48	0.213074	1.4791	0.145928
CZASKLEM & HTCPB_2	46	-0.094134	-0.627199	0.53377
CZASKLEM & HTCPB_3	7	0.504525	1.30664	0.248203
CZASKLEM & DELTAHCT	48	-0.181934	-1.25488	0.215861
CZASKLEM & HBA1C	46	-0.165811	-1.11531	0.270774
OBJHEMOF & WIEK	48	0.152831	1.04887	0.299716
OBJHEMOF & MASA	48	-0.131044	-0.896517	0.374645
OBJHEMOF & WZROST	48	-0.111444	-0.760587	0.450785
OBJHEMOF & BMI	48	0.0130736	0.0886773	0.929723
OBJHEMOF & CAD	39	-0.392409	-2.59508	0.0134786
OBJHEMOF & ESL	48	-0.125044	-0.854799	0.397092
OBJHEMOF & ADRENALI	48	0.0794737	0.540727	0.591304
OBJHEMOF & NORADREN	48	0.385388	2.83264	0.00682977
OBJHEMOF & CZAS_CPB	48	0.135338	0.926428	0.359059
OBJHEMOF & CZASKLEM	48	0.15015	1.03004	0.308376
OBJHEMOF & OBJHEMOF
OBJHEMOF & ODEBRTBW	48	0.988312	43.9701	0
OBJHEMOF & ODEBRWOD	48	0.982053	35.3151	0
OBJHEMOF & DIURBLOK	48	-0.336741	-2.42555	0.0192673
OBJHEMOF & PŁYNOTRZ	48	0.481544	3.72651	0.000529948
OBJHEMOF & PŁYNODEB	48	0.48249	3.73605	0.00051479
OBJHEMOF & BILANSPŁ	48	-0.211483	-1.46754	0.149033
OBJHEMOF & ŚRPO2CPB	48	0.320379	2.29382	0.0264174
OBJHEMOF & HT_0	48	-0.449887	-3.41656	0.00133579
OBJHEMOF & HTCPB_1	48	-0.263118	-1.84973	0.0707824
OBJHEMOF & HTCPB_2	46	-0.252951	-1.73429	0.0898686
OBJHEMOF & HTCPB_3	7	-0.448775	-1.12292	0.312479
OBJHEMOF & DELTAHCT	48	0.0935143	0.637037	0.527259
OBJHEMOF & HBA1C	46	-0.202385	-1.37083	0.177379
ODEBRTBW & WIEK	48	0.144109	0.987706	0.328464
ODEBRTBW & MASA	48	-0.220854	-1.53583	0.13143
ODEBRTBW & WZROST	48	-0.173391	-1.19408	0.238567
ODEBRTBW & BMI	48	-0.0575248	-0.390799	0.69775
ODEBRTBW & CAD	39	-0.375446	-2.464	0.0185095
ODEBRTBW & ESL	48	-0.132154	-0.904244	0.370578
ODEBRTBW & ADRENALI	48	0.107246	0.731595	0.468127
ODEBRTBW & NORADREN	48	0.36879	2.69093	0.00989939
ODEBRTBW & CZAS_CPB	48	0.127941	0.874925	0.38616
ODEBRTBW & CZASKLEM	48	0.13882	0.95073	0.34671
ODEBRTBW & OBJHEMOF	48	0.988312	43.9701	0
ODEBRTBW & ODEBRTBW
ODEBRTBW & ODEBRWOD	48	0.997846	103.172	0
ODEBRTBW & DIURBLOK	48	-0.346091	-2.50192	0.0159713
ODEBRTBW & PŁYNOTRZ	48	0.50348	3.95225	0.000264522
ODEBRTBW & PŁYNODEB	48	0.469375	3.60528	0.000764077
ODEBRTBW & BILANSPŁ	48	-0.179155	-1.23507	0.223076
ODEBRTBW & ŚRPO2CPB	48	0.329712	2.36867	0.0221081
ODEBRTBW & HT_0	48	-0.456334	-3.47828	0.00111446
ODEBRTBW & HTCPB_1	48	-0.30001	-2.13302	0.0382906
ODEBRTBW & HTCPB_2	46	-0.260116	-1.78693	0.0808398
ODEBRTBW & HTCPB_3	7	-0.702731	-2.20865	0.0782375
ODEBRTBW & DELTAHCT	48	0.132897	0.909419	0.367869
ODEBRTBW & HBA1C	46	-0.203471	-1.37851	0.175015
ODEBRWOD & WIEK	48	0.148861	1.021	0.312595
ODEBRWOD & MASA	48	-0.244092	-1.70715	0.0945365
ODEBRWOD & WZROST	48	-0.179771	-1.23946	0.221461
ODEBRWOD & BMI	48	-0.0788742	-0.536623	0.594114
ODEBRWOD & CAD	39	-0.37717	-2.47719	0.0179352
ODEBRWOD & ESL	48	-0.120418	-0.822702	0.414922
ODEBRWOD & ADRENALI	48	0.113497	0.774778	0.442435
ODEBRWOD & NORADREN	48	0.351754	2.54859	0.0142184
ODEBRWOD & CZAS_CPB	48	0.132562	0.907086	0.369089
ODEBRWOD & CZASKLEM	48	0.143191	0.981284	0.331586
ODEBRWOD & OBJHEMOF	48	0.982053	35.3151	0
ODEBRWOD & ODEBRTBW	48	0.997846	103.172	0
ODEBRWOD & ODEBRWOD
ODEBRWOD & DIURBLOK	48	-0.333893	-2.40245	0.0203788
ODEBRWOD & PŁYNOTRZ	48	0.506732	3.98656	0.000237666
ODEBRWOD & PŁYNODEB	48	0.455061	3.46604	0.00115536
ODEBRWOD & BILANSPŁ	48	-0.161036	-1.10665	0.274201
ODEBRWOD & ŚRPO2CPB	48	0.346944	2.50893	0.0156962
ODEBRWOD & HT_0	48	-0.456084	-3.47588	0.00112238
ODEBRWOD & HTCPB_1	48	-0.304901	-2.17133	0.0351009
ODEBRWOD & HTCPB_2	46	-0.262157	-1.80197	0.0784033
ODEBRWOD & HTCPB_3	7	-0.702731	-2.20865	0.0782375
ODEBRWOD & DELTAHCT	48	0.139859	0.957984	0.343079
ODEBRWOD & HBA1C	46	-0.205087	-1.38994	0.17154
DIURBLOK & WIEK	48	-0.146569	-1.00493	0.320186
DIURBLOK & MASA	48	0.0499946	0.339504	0.735775
DIURBLOK & WZROST	48	0.0746968	0.508038	0.613854
DIURBLOK & BMI	48	0.0291551	0.197823	0.844055
DIURBLOK & CAD	39	0.0314036	0.191115	0.84948
DIURBLOK & ESL	48	0.127009	0.868453	0.389655
DIURBLOK & ADRENALI	48	0.0646815	0.439612	0.662277
DIURBLOK & NORADREN	48	-0.0782872	-0.532604	0.596871
DIURBLOK & CZAS_CPB	48	0.210879	1.46315	0.150225
DIURBLOK & CZASKLEM	48	0.229868	1.60193	0.116016
DIURBLOK & OBJHEMOF	48	-0.336741	-2.42555	0.0192673
DIURBLOK & ODEBRTBW	48	-0.346091	-2.50192	0.0159713
DIURBLOK & ODEBRWOD	48	-0.333893	-2.40245	0.0203788
DIURBLOK & DIURBLOK
DIURBLOK & PŁYNOTRZ	48	-0.0271397	-0.184138	0.854714
DIURBLOK & PŁYNODEB	48	0.235131	1.64073	0.107674
DIURBLOK & BILANSPŁ	48	-0.299608	-2.12988	0.0385629
DIURBLOK & ŚRPO2CPB	48	0.13671	0.936001	0.354161
DIURBLOK & HT_0	48	0.146433	1.00398	0.320642
DIURBLOK & HTCPB_1	48	0.154498	1.06059	0.294413
DIURBLOK & HTCPB_2	46	0.112025	0.747797	0.458561
DIURBLOK & HTCPB_3	7	0.245455	0.566173	0.595742
DIURBLOK & DELTAHCT	48	-0.0959072	-0.653487	0.516696
DIURBLOK & HBA1C	46	-0.0676065	-0.449479	0.655292
PŁYNOTRZ & WIEK	48	0.23366	1.62988	0.109957
PŁYNOTRZ & MASA	48	-0.218879	-1.5214	0.135005
PŁYNOTRZ & WZROST	48	-0.297123	-2.1105	0.040283
PŁYNOTRZ & BMI	48	-0.00266479	-0.0180735	0.985658
PŁYNOTRZ & CAD	39	-0.215143	-1.34005	0.188402
PŁYNOTRZ & ESL	48	0.221286	1.53899	0.130658
PŁYNOTRZ & ADRENALI	48	0.400608	2.96541	0.00477901
PŁYNOTRZ & NORADREN	48	0.173137	1.19228	0.239267
PŁYNOTRZ & CZAS_CPB	48	0.458513	3.4993	0.00104741
PŁYNOTRZ & CZASKLEM	48	0.417621	3.1173	0.00314337
PŁYNOTRZ & OBJHEMOF	48	0.481544	3.72651	0.000529948
PŁYNOTRZ & ODEBRTBW	48	0.50348	3.95225	0.000264522
PŁYNOTRZ & ODEBRWOD	48	0.506732	3.98656	0.000237666
PŁYNOTRZ & DIURBLOK	48	-0.0271397	-0.184138	0.854714
PŁYNOTRZ & PŁYNOTRZ
PŁYNOTRZ & PŁYNODEB	48	0.539004	4.34013	7.73153e-05
PŁYNOTRZ & BILANSPŁ	48	0.171017	1.17723	0.245158
PŁYNOTRZ & ŚRPO2CPB	48	0.31223	2.22909	0.0307334
PŁYNOTRZ & HT_0	48	-0.457953	-3.4939	0.00106428
PŁYNOTRZ & HTCPB_1	48	-0.410341	-3.05184	0.00377046
PŁYNOTRZ & HTCPB_2	46	-0.355422	-2.52229	0.0153515
PŁYNOTRZ & HTCPB_3	7	-0.810844	-3.09793	0.0269163
PŁYNOTRZ & DELTAHCT	48	0.117389	0.801713	0.426841
PŁYNOTRZ & HBA1C	46	-0.161	-1.08207	0.285115
PŁYNODEB & WIEK	48	0.0146975	0.0996939	0.921021
PŁYNODEB & MASA	48	-0.0228979	-0.155342	0.877232
PŁYNODEB & WZROST	48	-0.058383	-0.39665	0.69346
PŁYNODEB & BMI	48	0.0689459	0.468729	0.641477
PŁYNODEB & CAD	39	-0.243841	-1.52939	0.134672
PŁYNODEB & ESL	48	0.197326	1.36517	0.178839
PŁYNODEB & ADRENALI	48	0.258018	1.8113	0.0766273
PŁYNODEB & NORADREN	48	0.483693	3.7482	0.000496079
PŁYNODEB & CZAS_CPB	48	0.510346	4.02495	0.000210748
PŁYNODEB & CZASKLEM	48	0.487359	3.78541	0.000442792
PŁYNODEB & OBJHEMOF	48	0.48249	3.73605	0.00051479
PŁYNODEB & ODEBRTBW	48	0.469375	3.60528	0.000764077
PŁYNODEB & ODEBRWOD	48	0.455061	3.46604	0.00115536
PŁYNODEB & DIURBLOK	48	0.235131	1.64073	0.107674
PŁYNODEB & PŁYNOTRZ	48	0.539004	4.34013	7.73153e-05
PŁYNODEB & PŁYNODEB
PŁYNODEB & BILANSPŁ	48	-0.699886	-6.64589	3.10055e-08
PŁYNODEB & ŚRPO2CPB	48	0.185883	1.28308	0.205891
PŁYNODEB & HT_0	48	-0.255321	-1.79103	0.0798691
PŁYNODEB & HTCPB_1	48	-0.0545626	-0.370614	0.712627
PŁYNODEB & HTCPB_2	46	-0.0622638	-0.413814	0.68102
PŁYNODEB & HTCPB_3	7	-0.836364	-3.41162	0.0190099
PŁYNODEB & DELTAHCT	48	0.0481628	0.327035	0.745125
PŁYNODEB & HBA1C	46	-0.250194	-1.71411	0.0935451
BILANSPŁ & WIEK	48	0.148154	1.01604	0.314923
BILANSPŁ & MASA	48	-0.171813	-1.18288	0.242934
BILANSPŁ & WZROST	48	-0.198607	-1.37439	0.175979
BILANSPŁ & BMI	48	-0.0765992	-0.521052	0.60483
BILANSPŁ & CAD	39	0.110893	0.67872	0.501539
BILANSPŁ & ESL	48	-0.0584816	-0.397322	0.692968
BILANSPŁ & ADRENALI	48	0.0350203	0.237665	0.813196
BILANSPŁ & NORADREN	48	-0.435926	-3.28517	0.00195425
BILANSPŁ & CZAS_CPB	48	-0.199174	-1.37848	0.174722
BILANSPŁ & CZASKLEM	48	-0.208929	-1.449	0.15412
BILANSPŁ & OBJHEMOF	48	-0.211483	-1.46754	0.149033
BILANSPŁ & ODEBRTBW	48	-0.179155	-1.23507	0.223076
BILANSPŁ & ODEBRWOD	48	-0.161036	-1.10665	0.274201
BILANSPŁ & DIURBLOK	48	-0.299608	-2.12988	0.0385629
BILANSPŁ & PŁYNOTRZ	48	0.171017	1.17723	0.245158
BILANSPŁ & PŁYNODEB	48	-0.699886	-6.64589	3.10055e-08
BILANSPŁ & BILANSPŁ
BILANSPŁ & ŚRPO2CPB	48	0.0329802	0.223804	0.823901
BILANSPŁ & HT_0	48	-0.0361073	-0.245051	0.807507
BILANSPŁ & HTCPB_1	48	-0.304762	-2.17024	0.0351879
BILANSPŁ & HTCPB_2	46	-0.24481	-1.67485	0.101058
BILANSPŁ & HTCPB_3	7	-0.198206	-0.452174	0.670085
BILANSPŁ & DELTAHCT	48	0.0476753	0.323718	0.747619
BILANSPŁ & HBA1C	46	0.116284	0.776607	0.441546
ŚRPO2CPB & WIEK	48	0.293489	2.08224	0.0429102
ŚRPO2CPB & MASA	48	-0.219361	-1.52492	0.134125
ŚRPO2CPB & WZROST	48	-0.305655	-2.17725	0.0346289
ŚRPO2CPB & BMI	48	0.0533102	0.362082	0.718949
ŚRPO2CPB & CAD	39	-0.235841	-1.4762	0.14835
ŚRPO2CPB & ESL	48	0.353139	2.56005	0.0138155
ŚRPO2CPB & ADRENALI	48	0.292366	2.07352	0.0437505
ŚRPO2CPB & NORADREN	48	-0.0807414	-0.549409	0.585382
ŚRPO2CPB & CZAS_CPB	48	0.336339	2.42228	0.0194211
ŚRPO2CPB & CZASKLEM	48	0.344656	2.49015	0.0164436
ŚRPO2CPB & OBJHEMOF	48	0.320379	2.29382	0.0264174
ŚRPO2CPB & ODEBRTBW	48	0.329712	2.36867	0.0221081
ŚRPO2CPB & ODEBRWOD	48	0.346944	2.50893	0.0156962
ŚRPO2CPB & DIURBLOK	48	0.13671	0.936001	0.354161
ŚRPO2CPB & PŁYNOTRZ	48	0.31223	2.22909	0.0307334
ŚRPO2CPB & PŁYNODEB	48	0.185883	1.28308	0.205891
ŚRPO2CPB & BILANSPŁ	48	0.0329802	0.223804	0.823901
ŚRPO2CPB & ŚRPO2CPB
ŚRPO2CPB & HT_0	48	-0.352863	-2.55776	0.0138951
ŚRPO2CPB & HTCPB_1	48	-0.26011	-1.82704	0.0741862
ŚRPO2CPB & HTCPB_2	46	-0.476359	-3.59375	0.000818366
ŚRPO2CPB & HTCPB_3	7	-0.612637	-1.73325	0.143589
ŚRPO2CPB & DELTAHCT	48	-0.0937288	-0.638511	0.526308
ŚRPO2CPB & HBA1C	46	-0.0576211	-0.382852	0.703673
HT_0 & WIEK	48	-0.452994	-3.44622	0.00122466
HT_0 & MASA	48	0.155978	1.071	0.289757
HT_0 & WZROST	48	0.322789	2.31308	0.0252425
HT_0 & BMI	48	-0.157663	-1.08287	0.284511
HT_0 & CAD	39	0.0104058	0.0632997	0.949869
HT_0 & ESL	48	-0.154406	-1.05994	0.294705
HT_0 & ADRENALI	48	0.0920832	0.627204	0.533627
HT_0 & NORADREN	48	-0.199425	-1.38029	0.174167
HT_0 & CZAS_CPB	48	0.00562195	0.0381305	0.969749
HT_0 & CZASKLEM	48	-0.0642498	-0.436666	0.664397
HT_0 & OBJHEMOF	48	-0.449887	-3.41656	0.00133579
HT_0 & ODEBRTBW	48	-0.456334	-3.47828	0.00111446
HT_0 & ODEBRWOD	48	-0.456084	-3.47588	0.00112238
HT_0 & DIURBLOK	48	0.146433	1.00398	0.320642
HT_0 & PŁYNOTRZ	48	-0.457953	-3.4939	0.00106428
HT_0 & PŁYNODEB	48	-0.255321	-1.79103	0.0798691
HT_0 & BILANSPŁ	48	-0.0361073	-0.245051	0.807507
HT_0 & ŚRPO2CPB	48	-0.352863	-2.55776	0.0138951
HT_0 & HT_0
HT_0 & HTCPB_1	48	0.576918	4.79044	1.76956e-05
HT_0 & HTCPB_2	46	0.375405	2.68666	0.0101452
HT_0 & HTCPB_3	7	0.360375	0.863868	0.427149
HT_0 & DELTAHCT	48	-0.229391	-1.59843	0.116795
HT_0 & HBA1C	46	0.179561	1.21075	0.232455
HTCPB_1 & WIEK	48	-0.482284	-3.73397	0.000518057
HTCPB_1 & MASA	48	0.489079	3.80296	0.000419615
HTCPB_1 & WZROST	48	0.559026	4.57275	3.6292e-05
HTCPB_1 & BMI	48	0.117267	0.800866	0.427326
HTCPB_1 & CAD	39	-0.0580173	-0.353501	0.725719
HTCPB_1 & ESL	48	-0.0978584	-0.666909	0.508162
HTCPB_1 & ADRENALI	48	0.0595397	0.404535	0.687694
HTCPB_1 & NORADREN	48	0.00987878	0.0670044	0.946869
HTCPB_1 & CZAS_CPB	48	0.244847	1.71277	0.0934886
HTCPB_1 & CZASKLEM	48	0.213074	1.4791	0.145928
HTCPB_1 & OBJHEMOF	48	-0.263118	-1.84973	0.0707824
HTCPB_1 & ODEBRTBW	48	-0.30001	-2.13302	0.0382906
HTCPB_1 & ODEBRWOD	48	-0.304901	-2.17133	0.0351009
HTCPB_1 & DIURBLOK	48	0.154498	1.06059	0.294413
HTCPB_1 & PŁYNOTRZ	48	-0.410341	-3.05184	0.00377046
HTCPB_1 & PŁYNODEB	48	-0.0545626	-0.370614	0.712627
HTCPB_1 & BILANSPŁ	48	-0.304762	-2.17024	0.0351879
HTCPB_1 & ŚRPO2CPB	48	-0.26011	-1.82704	0.0741862
HTCPB_1 & HT_0	48	0.576918	4.79044	1.76956e-05
HTCPB_1 & HTCPB_1
HTCPB_1 & HTCPB_2	46	0.548882	4.35563	7.82212e-05
HTCPB_1 & HTCPB_3	7	0.880771	4.159	0.00883261
HTCPB_1 & DELTAHCT	48	-0.456853	-3.48329	0.00109813
HTCPB_1 & HBA1C	46	0.0837554	0.55753	0.579991
HTCPB_2 & WIEK	46	-0.342834	-2.42081	0.0196798
HTCPB_2 & MASA	46	0.285654	1.9772	0.0543056
HTCPB_2 & WZROST	46	0.276231	1.90649	0.0631311
HTCPB_2 & BMI	46	0.118932	0.794546	0.431143
HTCPB_2 & CAD	37	-0.160978	-0.964942	0.341194
HTCPB_2 & ESL	46	-0.130482	-0.872981	0.387413
HTCPB_2 & ADRENALI	46	-0.275528	-1.90124	0.0638327
HTCPB_2 & NORADREN	46	-0.0331016	-0.219691	0.827128
HTCPB_2 & CZAS_CPB	46	-0.0819449	-0.545395	0.588236
HTCPB_2 & CZASKLEM	46	-0.094134	-0.627199	0.53377
HTCPB_2 & OBJHEMOF	46	-0.252951	-1.73429	0.0898686
HTCPB_2 & ODEBRTBW	46	-0.260116	-1.78693	0.0808398
HTCPB_2 & ODEBRWOD	46	-0.262157	-1.80197	0.0784033
HTCPB_2 & DIURBLOK	46	0.112025	0.747797	0.458561
HTCPB_2 & PŁYNOTRZ	46	-0.355422	-2.52229	0.0153515
HTCPB_2 & PŁYNODEB	46	-0.0622638	-0.413814	0.68102
HTCPB_2 & BILANSPŁ	46	-0.24481	-1.67485	0.101058
HTCPB_2 & ŚRPO2CPB	46	-0.476359	-3.59375	0.000818366
HTCPB_2 & HT_0	46	0.375405	2.68666	0.0101452
HTCPB_2 & HTCPB_1	46	0.548882	4.35563	7.82212e-05
HTCPB_2 & HTCPB_2
HTCPB_2 & HTCPB_3	7	0.579667	1.59069	0.172553
HTCPB_2 & DELTAHCT	46	0.405821	2.94535	0.00513906
HTCPB_2 & HBA1C	44	-0.0839041	-0.545685	0.588169
HTCPB_3 & WIEK	7	-0.681818	-2.08414	0.0915792
HTCPB_3 & MASA	7	0.594619	1.65373	0.15909
HTCPB_3 & WZROST	7	0.900937	4.64238	0.00562059
HTCPB_3 & BMI	7	-0.216225	-0.495209	0.641445
HTCPB_3 & CAD	5	0	0	1
HTCPB_3 & ESL	7	-0.378394	-0.914081	0.402602
HTCPB_3 & ADRENALI	7	-0.314627	-0.741166	0.491913
HTCPB_3 & NORADREN	7	-0.236364	-0.543938	0.609851
HTCPB_3 & CZAS_CPB	7	0.630656	1.81711	0.128888
HTCPB_3 & CZASKLEM	7	0.504525	1.30664	0.248203
HTCPB_3 & OBJHEMOF	7	-0.448775	-1.12292	0.312479
HTCPB_3 & ODEBRTBW	7	-0.702731	-2.20865	0.0782375
HTCPB_3 & ODEBRWOD	7	-0.702731	-2.20865	0.0782375
HTCPB_3 & DIURBLOK	7	0.245455	0.566173	0.595742
HTCPB_3 & PŁYNOTRZ	7	-0.810844	-3.09793	0.0269163
HTCPB_3 & PŁYNODEB	7	-0.836364	-3.41162	0.0190099
HTCPB_3 & BILANSPŁ	7	-0.198206	-0.452174	0.670085
HTCPB_3 & ŚRPO2CPB	7	-0.612637	-1.73325	0.143589
HTCPB_3 & HT_0	7	0.360375	0.863868	0.427149
HTCPB_3 & HTCPB_1	7	0.880771	4.159	0.00883261
HTCPB_3 & HTCPB_2	7	0.579667	1.59069	0.172553
HTCPB_3 & HTCPB_3
HTCPB_3 & DELTAHCT	7	-0.827273	-3.2927	0.0216491
HTCPB_3 & HBA1C	7	-0.0909091	-0.204124	0.846305
DELTAHCT & WIEK	48	0.203447	1.40932	0.165465
DELTAHCT & MASA	48	-0.182785	-1.26095	0.213686
DELTAHCT & WZROST	48	-0.328462	-2.3586	0.0226485
DELTAHCT & BMI	48	0.0515888	0.350359	0.727669
DELTAHCT & CAD	39	-0.248126	-1.55801	0.127744
DELTAHCT & ESL	48	-0.0347925	-0.236117	0.81439
DELTAHCT & ADRENALI	48	-0.268948	-1.89387	0.0645403
DELTAHCT & NORADREN	48	0.0660173	0.44873	0.655733
DELTAHCT & CZAS_CPB	48	-0.225443	-1.56943	0.123401
DELTAHCT & CZASKLEM	48	-0.181934	-1.25488	0.215861
DELTAHCT & OBJHEMOF	48	0.0935143	0.637037	0.527259
DELTAHCT & ODEBRTBW	48	0.132897	0.909419	0.367869
DELTAHCT & ODEBRWOD	48	0.139859	0.957984	0.343079
DELTAHCT & DIURBLOK	48	-0.0959072	-0.653487	0.516696
DELTAHCT & PŁYNOTRZ	48	0.117389	0.801713	0.426841
DELTAHCT & PŁYNODEB	48	0.0481628	0.327035	0.745125
DELTAHCT & BILANSPŁ	48	0.0476753	0.323718	0.747619
DELTAHCT & ŚRPO2CPB	48	-0.0937288	-0.638511	0.526308
DELTAHCT & HT_0	48	-0.229391	-1.59843	0.116795
DELTAHCT & HTCPB_1	48	-0.456853	-3.48329	0.00109813
DELTAHCT & HTCPB_2	46	0.405821	2.94535	0.00513906
DELTAHCT & HTCPB_3	7	-0.827273	-3.2927	0.0216491
DELTAHCT & DELTAHCT
DELTAHCT & HBA1C	46	-0.157434	-1.05749	0.296062
HBA1C & WIEK	46	0.35129	2.48882	0.0166728
HBA1C & MASA	46	0.18538	1.25136	0.217414
HBA1C & WZROST	46	-0.00861135	-0.0571233	0.954706
HBA1C & BMI	46	0.155122	1.04157	0.303301
HBA1C & CAD	37	0.399835	2.58072	0.0142116
HBA1C & ESL	46	0.239053	1.63305	0.109595
HBA1C & ADRENALI	46	-0.101811	-0.678862	0.50078
HBA1C & NORADREN	46	0.0730406	0.485794	0.629524
HBA1C & CZAS_CPB	46	-0.154699	-1.03866	0.304638
HBA1C & CZASKLEM	46	-0.165811	-1.11531	0.270774
HBA1C & OBJHEMOF	46	-0.202385	-1.37083	0.177379
HBA1C & ODEBRTBW	46	-0.203471	-1.37851	0.175015
HBA1C & ODEBRWOD	46	-0.205087	-1.38994	0.17154
HBA1C & DIURBLOK	46	-0.0676065	-0.449479	0.655292
HBA1C & PŁYNOTRZ	46	-0.161	-1.08207	0.285115
HBA1C & PŁYNODEB	46	-0.250194	-1.71411	0.0935451
HBA1C & BILANSPŁ	46	0.116284	0.776607	0.441546
HBA1C & ŚRPO2CPB	46	-0.0576211	-0.382852	0.703673
HBA1C & HT_0	46	0.179561	1.21075	0.232455
HBA1C & HTCPB_1	46	0.0837554	0.55753	0.579991
HBA1C & HTCPB_2	44	-0.0839041	-0.545685	0.588169
HBA1C & HTCPB_3	7	-0.0909091	-0.204124	0.846305
HBA1C & DELTAHCT	46	-0.157434	-1.05749	0.296062
HBA1C & HBA1C
Korelacja porządku rang Spearmana (aki.sta)
BD usuwane parami
	N	R
	ważnych	Spearman	t(N-2)	poziom p
WIEK & KREA_0	48	0.140045	0.959283	0.342431
WIEK & EGFR_0	48	-0.549326	-4.45868	5.26688e-05
WIEK & KREA_1	48	0.277802	1.96135	0.0559077
WIEK & EGFR_1	48	-0.508814	-4.00864	0.000221801
WIEK & KREA_2	48	0.181067	1.2487	0.218094
WIEK & EGFR_2	48	-0.489342	-3.80566	0.000416163
WIEK & KREA_3	44	0.132688	0.867591	0.390548
WIEK & EGFR_3	44	-0.460295	-3.36018	0.00166724
WIEK & KREA_4	33	0.398192	2.41691	0.021729
WIEK & EGFR_4	33	-0.671695	-5.04819	1.8707e-05
WIEK & CRP_0	48	0.174641	1.20296	0.235146
WIEK & CRP_1	48	0.0445762	0.302631	0.763535
WIEK & CRP_2	48	-0.0651247	-0.442637	0.660103
WIEK & CRP_3	44	-0.0220944	-0.143223	0.886799
WIEK & CRP_4	27	-0.0262997	-0.131544	0.896398
WIEK & CKMB_0H	48	0.212592	1.4756	0.146863
WIEK & CKMB_6H	48	-0.166916	-1.14819	0.256827
WIEK & CKMB_9H	48	-0.163998	-1.12755	0.265356
WIEK & CKMB_12H	48	-0.142912	-0.979326	0.332542
WIEK & DOBA_AKI	15	-0.137439	-0.500291	0.625232
MASA & KREA_0	48	0.314224	2.24487	0.029627
MASA & EGFR_0	48	-0.050398	-0.342251	0.733721
MASA & KREA_1	48	0.0860387	0.585715	0.56093
MASA & EGFR_1	48	0.0152211	0.103247	0.918216
MASA & KREA_2	48	0.0750007	0.510116	0.612409
MASA & EGFR_2	48	0.052919	0.359418	0.720927
MASA & KREA_3	44	0.0988747	0.643937	0.523117
MASA & EGFR_3	44	0.0933046	0.607333	0.5469
MASA & KREA_4	33	0.286276	1.66354	0.106283
MASA & EGFR_4	33	-0.102744	-0.5751	0.569375
MASA & CRP_0	48	0.0989814	0.674638	0.503283
MASA & CRP_1	48	0.148987	1.02188	0.31218
MASA & CRP_2	48	0.257781	1.80951	0.0769088
MASA & CRP_3	44	0.0558533	0.362537	0.718769
MASA & CRP_4	27	0.27345	1.42142	0.167549
MASA & CKMB_0H	48	-0.190845	-1.31861	0.193828
MASA & CKMB_6H	48	-0.152891	-1.04929	0.299525
MASA & CKMB_9H	48	-0.126616	-0.865721	0.391136
MASA & CKMB_12H	48	-0.127577	-0.872401	0.387521
MASA & DOBA_AKI	15	0.164912	0.602853	0.556978
WZROST & KREA_0	48	0.312766	2.23333	0.0304329
WZROST & EGFR_0	48	0.219898	1.52884	0.133152
WZROST & KREA_1	48	0.0548151	0.372334	0.711354
WZROST & EGFR_1	48	0.227369	1.58357	0.120143
WZROST & KREA_2	48	0.0941956	0.641719	0.524241
WZROST & EGFR_2	48	0.221914	1.54358	0.129542
WZROST & KREA_3	44	0.162363	1.06638	0.292343
WZROST & EGFR_3	44	0.218788	1.45311	0.153624
WZROST & KREA_4	33	0.189468	1.07437	0.290948
WZROST & EGFR_4	33	0.112907	0.632687	0.531577
WZROST & CRP_0	48	-0.0369636	-0.250871	0.803031
WZROST & CRP_1	48	0.0817449	0.556283	0.580714
WZROST & CRP_2	48	0.113507	0.774853	0.442392
WZROST & CRP_3	44	0.0872945	0.567901	0.573126
WZROST & CRP_4	27	0.112504	0.566114	0.576363
WZROST & CKMB_0H	48	-0.323086	-2.31545	0.0251008
WZROST & CKMB_6H	48	-0.19913	-1.37816	0.17482
WZROST & CKMB_9H	48	-0.0984959	-0.671296	0.505389
WZROST & CKMB_12H	48	-0.192519	-1.33062	0.189872
WZROST & DOBA_AKI	15	-0.0407656	-0.147105	0.885306
BMI & KREA_0	48	0.0923975	0.629363	0.532225
BMI & EGFR_0	48	-0.20694	-1.43459	0.158169
BMI & KREA_1	48	0.0467774	0.317608	0.75222
BMI & EGFR_1	48	-0.13285	-0.90909	0.368041
BMI & KREA_2	48	0.00808947	0.0548673	0.956482
BMI & EGFR_2	48	-0.0937398	-0.638586	0.526259
BMI & KREA_3	44	-0.00119853	-0.00776739	0.993839
BMI & EGFR_3	44	-0.0533014	-0.345924	0.731127
BMI & KREA_4	33	0.19776	1.12326	0.269949
BMI & EGFR_4	33	-0.23129	-1.32366	0.195295
BMI & CRP_0	48	0.19715	1.3639	0.179235
BMI & CRP_1	48	0.0702364	0.477546	0.635235
BMI & CRP_2	48	0.167069	1.14927	0.256385
BMI & CRP_3	44	0.0387611	0.251389	0.802739
BMI & CRP_4	27	0.276904	1.44086	0.162032
BMI & CKMB_0H	48	-0.0360503	-0.244664	0.807805
BMI & CKMB_6H	48	-0.0814032	-0.553942	0.582301
BMI & CKMB_9H	48	-0.102126	-0.69629	0.489751
BMI & CKMB_12H	48	-0.034289	-0.232696	0.81703
BMI & DOBA_AKI	15	0.205421	0.756796	0.462668
CAD & KREA_0	39	-0.0106317	-0.0646735	0.948782
CAD & EGFR_0	39	-0.129312	-0.793234	0.432699
CAD & KREA_1	39	0.0661044	0.402979	0.689283
CAD & EGFR_1	39	-0.125026	-0.766516	0.448232
CAD & KREA_2	39	-0.0185858	-0.113073	0.910584
CAD & EGFR_2	39	-0.0821504	-0.501396	0.619062
CAD & KREA_3	35	-0.0176425	-0.101364	0.919875
CAD & EGFR_3	35	-0.11246	-0.650156	0.520093
CAD & KREA_4	25	-0.027915	-0.133928	0.894625
CAD & EGFR_4	25	-0.0334392	-0.160458	0.873921
CAD & CRP_0	39	0.359642	2.34449	0.0245299
CAD & CRP_1	39	-0.0319345	-0.194349	0.846966
CAD & CRP_2	39	0.0381656	0.232321	0.817569
CAD & CRP_3	35	-0.246142	-1.45886	0.154057
CAD & CRP_4	20	0.0502023	0.213259	0.833522
CAD & CKMB_0H	39	0.178918	1.10616	0.275797
CAD & CKMB_6H	39	-0.165999	-1.02394	0.312512
CAD & CKMB_9H	39	-0.277814	-1.75912	0.0868244
CAD & CKMB_12H	39	-0.257291	-1.61957	0.113819
CAD & DOBA_AKI	13	0.239938	0.819729	0.429774
ESL & KREA_0	48	-0.0068694	-0.0465916	0.96304
ESL & EGFR_0	48	-0.262299	-1.84355	0.0716967
ESL & KREA_1	48	0.0722973	0.491631	0.625318
ESL & EGFR_1	48	-0.240874	-1.68325	0.0991037
ESL & KREA_2	48	0.0696563	0.473583	0.638038
ESL & EGFR_2	48	-0.209116	-1.45036	0.153743
ESL & KREA_3	44	-0.0523477	-0.339718	0.735762
ESL & EGFR_3	44	-0.122255	-0.798289	0.429193
ESL & KREA_4	33	0.171097	0.966883	0.341086
ESL & EGFR_4	33	-0.288987	-1.68073	0.102867
ESL & CRP_0	48	0.166395	1.1445	0.258336
ESL & CRP_1	48	0.0262708	0.178239	0.859318
ESL & CRP_2	48	0.0112899	0.0765769	0.939292
ESL & CRP_3	44	0.207336	1.37354	0.176872
ESL & CRP_4	27	0.319292	1.68464	0.104504
ESL & CKMB_0H	48	0.212596	1.47563	0.146856
ESL & CKMB_6H	48	0.101985	0.69532	0.490352
ESL & CKMB_9H	48	0.0258436	0.175338	0.861583
ESL & CKMB_12H	48	-0.000244339	-0.00165719	0.998685
ESL & DOBA_AKI	15	0.0021398	0.00771519	0.993961
ADRENALI & KREA_0	48	0.101789	0.693974	0.491189
ADRENALI & EGFR_0	48	-0.102633	-0.699789	0.487583
ADRENALI & KREA_1	48	0.0988898	0.674007	0.50368
ADRENALI & EGFR_1	48	-0.0975782	-0.664981	0.509383
ADRENALI & KREA_2	48	0.142032	0.973177	0.335555
ADRENALI & EGFR_2	48	-0.136263	-0.932885	0.355751
ADRENALI & KREA_3	44	0.111186	0.725063	0.472434
ADRENALI & EGFR_3	44	-0.0812895	-0.528566	0.599889
ADRENALI & KREA_4	33	0.0398761	0.222197	0.825618
ADRENALI & EGFR_4	33	-0.117835	-0.660678	0.513699
ADRENALI & CRP_0	48	-0.0890203	-0.606172	0.547381
ADRENALI & CRP_1	48	0.0713386	0.485078	0.629923
ADRENALI & CRP_2	48	-0.00169854	-0.0115201	0.990858
ADRENALI & CRP_3	44	-0.142585	-0.933596	0.355849
ADRENALI & CRP_4	27	-0.0470384	-0.235453	0.815775
ADRENALI & CKMB_0H	48	0.143936	0.986493	0.329052
ADRENALI & CKMB_6H	48	0.395613	2.92152	0.00538293
ADRENALI & CKMB_9H	48	0.387032	2.84684	0.0065766
ADRENALI & CKMB_12H	48	0.350362	2.53709	0.0146333
ADRENALI & DOBA_AKI	15	0.104891	0.380287	0.709873
NORADREN & KREA_0	48	-0.0797578	-0.542673	0.589975
NORADREN & EGFR_0	48	-0.0156484	-0.106146	0.915928
NORADREN & KREA_1	48	0.0387929	0.263304	0.793492
NORADREN & EGFR_1	48	-0.104338	-0.711541	0.480342
NORADREN & KREA_2	48	-0.0608055	-0.413167	0.681404
NORADREN & EGFR_2	48	0.00168913	0.0114563	0.990909
NORADREN & KREA_3	44	-0.180189	-1.18719	0.241824
NORADREN & EGFR_3	44	0.0635603	0.412752	0.681888
NORADREN & KREA_4	33	-0.103744	-0.580754	0.565605
NORADREN & EGFR_4	33	0.0677811	0.378259	0.707816
NORADREN & CRP_0	48	0.0418978	0.284414	0.777369
NORADREN & CRP_1	48	0.0177158	0.120173	0.904869
NORADREN & CRP_2	48	-0.00231075	-0.0156723	0.987564
NORADREN & CRP_3	44	0.0948237	0.617309	0.540363
NORADREN & CRP_4	27	-0.0730522	-0.36624	0.717267
NORADREN & CKMB_0H	48	0.0349799	0.23739	0.813408
NORADREN & CKMB_6H	48	0.0122708	0.0832307	0.934029
NORADREN & CKMB_9H	48	0.1914	1.32259	0.192509
NORADREN & CKMB_12H	48	0.230327	1.60532	0.115268
NORADREN & DOBA_AKI	15	-0.339944	-1.3033	0.215083
CZAS_CPB & KREA_0	48	-0.0124416	-0.0843895	0.933113
CZAS_CPB & EGFR_0	48	-0.0533221	-0.362163	0.718889
CZAS_CPB & KREA_1	48	0.0387332	0.262898	0.793803
CZAS_CPB & EGFR_1	48	-0.0766074	-0.521108	0.604791
CZAS_CPB & KREA_2	48	0.0167029	0.1133	0.910286
CZAS_CPB & EGFR_2	48	-0.000353088	-0.00239476	0.9981
CZAS_CPB & KREA_3	44	-0.114485	-0.74686	0.459309
CZAS_CPB & EGFR_3	44	0.0821459	0.534172	0.596039
CZAS_CPB & KREA_4	33	-0.192404	-1.09166	0.283395
CZAS_CPB & EGFR_4	33	0.0886267	0.495402	0.62381
CZAS_CPB & CRP_0	48	-0.150834	-1.03484	0.306152
CZAS_CPB & CRP_1	48	0.144126	0.987821	0.328408
CZAS_CPB & CRP_2	48	0.125282	0.85645	0.396189
CZAS_CPB & CRP_3	44	0.017769	0.115175	0.908856
CZAS_CPB & CRP_4	27	0.0647823	0.324593	0.748189
CZAS_CPB & CKMB_0H	48	0.136611	0.93531	0.354513
CZAS_CPB & CKMB_6H	48	0.436554	3.29102	0.00192174
CZAS_CPB & CKMB_9H	48	0.420517	3.14354	0.00292078
CZAS_CPB & CKMB_12H	48	0.441058	3.33312	0.00170233
CZAS_CPB & DOBA_AKI	15	0.022488	0.0811022	0.936596
CZASKLEM & KREA_0	48	0.00708912	0.0480819	0.961859
CZASKLEM & EGFR_0	48	-0.0532062	-0.361374	0.719474
CZASKLEM & KREA_1	48	0.0933978	0.636236	0.527776
CZASKLEM & EGFR_1	48	-0.109719	-0.748673	0.457866
CZASKLEM & KREA_2	48	0.0593347	0.403138	0.688715
CZASKLEM & EGFR_2	48	-0.0433425	-0.294239	0.769899
CZASKLEM & KREA_3	44	-0.0811707	-0.527788	0.600424
CZASKLEM & EGFR_3	44	0.0545506	0.354055	0.725069
CZASKLEM & KREA_4	33	-0.210821	-1.20079	0.238927
CZASKLEM & EGFR_4	33	0.124153	0.696644	0.491217
CZASKLEM & CRP_0	48	-0.113558	-0.775202	0.442187
CZASKLEM & CRP_1	48	0.167454	1.15199	0.255275
CZASKLEM & CRP_2	48	0.193734	1.33934	0.187039
CZASKLEM & CRP_3	44	0.0359522	0.233148	0.816779
CZASKLEM & CRP_4	27	-0.0338931	-0.169563	0.866718
CZASKLEM & CKMB_0H	48	0.11852	0.809549	0.422368
CZASKLEM & CKMB_6H	48	0.353216	2.56068	0.0137935
CZASKLEM & CKMB_9H	48	0.349174	2.52729	0.0149954
CZASKLEM & CKMB_12H	48	0.385514	2.83372	0.00681018
CZASKLEM & DOBA_AKI	15	0.167054	0.610906	0.551794
OBJHEMOF & KREA_0	48	0.0337309	0.228904	0.819958
OBJHEMOF & EGFR_0	48	-0.160635	-1.10382	0.275414
OBJHEMOF & KREA_1	48	0.153869	1.05617	0.296408
OBJHEMOF & EGFR_1	48	-0.186811	-1.28972	0.203595
OBJHEMOF & KREA_2	48	0.174311	1.20062	0.236046
OBJHEMOF & EGFR_2	48	-0.216931	-1.50719	0.138599
OBJHEMOF & KREA_3	44	0.148166	0.97094	0.337137
OBJHEMOF & EGFR_3	44	-0.19491	-1.28786	0.204845
OBJHEMOF & KREA_4	33	0.0830618	0.464072	0.645838
OBJHEMOF & EGFR_4	33	-0.195511	-1.10998	0.275545
OBJHEMOF & CRP_0	48	-0.0735747	-0.500364	0.619204
OBJHEMOF & CRP_1	48	-0.0413466	-0.280666	0.780225
OBJHEMOF & CRP_2	48	0.0727475	0.494708	0.623161
OBJHEMOF & CRP_3	44	0.35646	2.47254	0.017548
OBJHEMOF & CRP_4	27	0.0122385	0.061197	0.951689
OBJHEMOF & CKMB_0H	48	-0.0381851	-0.259173	0.796658
OBJHEMOF & CKMB_6H	48	-0.0141123	-0.0957237	0.924156
OBJHEMOF & CKMB_9H	48	0.130518	0.892854	0.376583
OBJHEMOF & CKMB_12H	48	0.174862	1.20453	0.234545
OBJHEMOF & DOBA_AKI	15	-0.143227	-0.521793	0.61059
ODEBRTBW & KREA_0	48	0.000124905	0.000847144	0.999328
ODEBRTBW & EGFR_0	48	-0.157871	-1.08433	0.283869
ODEBRTBW & KREA_1	48	0.159954	1.09901	0.277481
ODEBRTBW & EGFR_1	48	-0.20439	-1.41614	0.163471
ODEBRTBW & KREA_2	48	0.177107	1.2205	0.228497
ODEBRTBW & EGFR_2	48	-0.233565	-1.62917	0.110106
ODEBRTBW & KREA_3	44	0.14011	0.917064	0.364345
ODEBRTBW & EGFR_3	44	-0.207207	-1.37264	0.177149
ODEBRTBW & KREA_4	33	0.0240106	0.133724	0.894485
ODEBRTBW & EGFR_4	33	-0.159651	-0.900447	0.374825
ODEBRTBW & CRP_0	48	-0.0929662	-0.63327	0.529693
ODEBRTBW & CRP_1	48	-0.0492521	-0.33445	0.73956
ODEBRTBW & CRP_2	48	0.0832729	0.566753	0.573637
ODEBRTBW & CRP_3	44	0.366067	2.54934	0.0145334
ODEBRTBW & CRP_4	27	0.0108553	0.0542795	0.957144
ODEBRTBW & CKMB_0H	48	-0.00404258	-0.0274184	0.978245
ODEBRTBW & CKMB_6H	48	0.0317579	0.215501	0.830329
ODEBRTBW & CKMB_9H	48	0.160847	1.10531	0.274775
ODEBRTBW & CKMB_12H	48	0.19917	1.37845	0.174731
ODEBRTBW & DOBA_AKI	15	-0.142544	-0.519251	0.612312
ODEBRWOD & KREA_0	48	0.00380959	0.0258381	0.979498
ODEBRWOD & EGFR_0	48	-0.165052	-1.13501	0.262252
ODEBRWOD & KREA_1	48	0.17107	1.17761	0.245009
ODEBRWOD & EGFR_1	48	-0.214387	-1.48865	0.143403
ODEBRWOD & KREA_2	48	0.181915	1.25475	0.215909
ODEBRWOD & EGFR_2	48	-0.240621	-1.68137	0.0994695
ODEBRWOD & KREA_3	44	0.149601	0.98056	0.332425
ODEBRWOD & EGFR_3	44	-0.220134	-1.46251	0.151045
ODEBRWOD & KREA_4	33	0.0347834	0.193783	0.84761
ODEBRWOD & EGFR_4	33	-0.174447	-0.986403	0.331572
ODEBRWOD & CRP_0	48	-0.087909	-0.598545	0.552412
ODEBRWOD & CRP_1	48	-0.0483782	-0.328502	0.744023
ODEBRWOD & CRP_2	48	0.0850208	0.578735	0.565591
ODEBRWOD & CRP_3	44	0.366067	2.54934	0.0145334
ODEBRWOD & CRP_4	27	0.000986842	0.00493421	0.996102
ODEBRWOD & CKMB_0H	48	0.00253837	0.0172161	0.986339
ODEBRWOD & CKMB_6H	48	0.0405639	0.275344	0.784285
ODEBRWOD & CKMB_9H	48	0.163719	1.12558	0.266181
ODEBRWOD & CKMB_12H	48	0.197172	1.36406	0.179186
ODEBRWOD & DOBA_AKI	15	-0.142544	-0.519251	0.612312
DIURBLOK & KREA_0	48	-0.383969	-2.8204	0.00705517
DIURBLOK & EGFR_0	48	0.395158	2.91754	0.00544114
DIURBLOK & KREA_1	48	-0.431211	-3.24147	0.00221433
DIURBLOK & EGFR_1	48	0.415227	3.09569	0.00333866
DIURBLOK & KREA_2	48	-0.471234	-3.62362	0.000723177
DIURBLOK & EGFR_2	48	0.446449	3.38392	0.00146919
DIURBLOK & KREA_3	44	-0.533674	-4.08968	0.0001911
DIURBLOK & EGFR_3	44	0.495531	3.69727	0.000625837
DIURBLOK & KREA_4	33	-0.471288	-2.97515	0.005632
DIURBLOK & EGFR_4	33	0.486475	3.10015	0.00409625
DIURBLOK & CRP_0	48	0.314719	2.2488	0.0293571
DIURBLOK & CRP_1	48	0.0726137	0.493794	0.623802
DIURBLOK & CRP_2	48	-0.0308948	-0.209639	0.834875
DIURBLOK & CRP_3	44	-0.0539683	-0.350265	0.72789
DIURBLOK & CRP_4	27	0.118997	0.599242	0.554403
DIURBLOK & CKMB_0H	48	0.108705	0.741671	0.462057
DIURBLOK & CKMB_6H	48	0.0968112	0.659704	0.512733
DIURBLOK & CKMB_9H	48	0.103591	0.706389	0.483509
DIURBLOK & CKMB_12H	48	0.129962	0.888984	0.378637
DIURBLOK & DOBA_AKI	15	0.172563	0.631659	0.538559
PŁYNOTRZ & KREA_0	48	0.0448858	0.304737	0.761941
PŁYNOTRZ & EGFR_0	48	-0.306159	-2.18121	0.0343167
PŁYNOTRZ & KREA_1	48	0.123083	0.841182	0.404598
PŁYNOTRZ & EGFR_1	48	-0.25532	-1.79103	0.0798698
PŁYNOTRZ & KREA_2	48	0.137593	0.94216	0.351033
PŁYNOTRZ & EGFR_2	48	-0.25219	-1.76757	0.0837663
PŁYNOTRZ & KREA_3	44	0.0347519	0.225354	0.822797
PŁYNOTRZ & EGFR_3	44	-0.187505	-1.23711	0.222918
PŁYNOTRZ & KREA_4	33	-0.163821	-0.924606	0.362313
PŁYNOTRZ & EGFR_4	33	-0.115903	-0.649701	0.520671
PŁYNOTRZ & CRP_0	48	-0.0823227	-0.560241	0.578033
PŁYNOTRZ & CRP_1	48	0.0965823	0.65813	0.513735
PŁYNOTRZ & CRP_2	48	0.0557415	0.378646	0.706693
PŁYNOTRZ & CRP_3	44	0.154911	1.0162	0.31535
PŁYNOTRZ & CRP_4	27	0.200612	1.02387	0.315701
PŁYNOTRZ & CKMB_0H	48	0.136204	0.932469	0.355963
PŁYNOTRZ & CKMB_6H	48	0.286651	2.02932	0.0482345
PŁYNOTRZ & CKMB_9H	48	0.333696	2.40085	0.0204574
PŁYNOTRZ & CKMB_12H	48	0.403765	2.99331	0.00442872
PŁYNOTRZ & DOBA_AKI	15	-0.0677678	-0.244903	0.810355
PŁYNODEB & KREA_0	48	-0.273103	-1.92547	0.0603654
PŁYNODEB & EGFR_0	48	0.130033	0.889478	0.378374
PŁYNODEB & KREA_1	48	-0.285443	-2.02001	0.049229
PŁYNODEB & EGFR_1	48	0.191612	1.32411	0.192008
PŁYNODEB & KREA_2	48	-0.223763	-1.55712	0.126297
PŁYNODEB & EGFR_2	48	0.182972	1.26229	0.213207
PŁYNODEB & KREA_3	44	-0.384249	-2.69729	0.0100198
PŁYNODEB & EGFR_3	44	0.316483	2.16218	0.0363485
PŁYNODEB & KREA_4	33	-0.469096	-2.9574	0.00588995
PŁYNODEB & EGFR_4	33	0.352577	2.09778	0.0441725
PŁYNODEB & CRP_0	48	0.109619	0.747982	0.458278
PŁYNODEB & CRP_1	48	-0.0831568	-0.565957	0.574174
PŁYNODEB & CRP_2	48	-0.0221208	-0.150067	0.881368
PŁYNODEB & CRP_3	44	0.277851	1.87449	0.0678296
PŁYNODEB & CRP_4	27	0.238606	1.22851	0.230695
PŁYNODEB & CKMB_0H	48	0.110723	0.755609	0.453736
PŁYNODEB & CKMB_6H	48	0.133768	0.915489	0.364709
PŁYNODEB & CKMB_9H	48	0.243476	1.70257	0.0953975
PŁYNODEB & CKMB_12H	48	0.285714	2.0221	0.0490039
PŁYNODEB & DOBA_AKI	15	0.0257236	0.0927785	0.927494
BILANSPŁ & KREA_0	48	0.282698	1.99889	0.0515494
BILANSPŁ & EGFR_0	48	-0.342599	-2.4733	0.0171412
BILANSPŁ & KREA_1	48	0.435562	3.28179	0.00197331
BILANSPŁ & EGFR_1	48	-0.428028	-3.21214	0.00240681
BILANSPŁ & KREA_2	48	0.365393	2.6623	0.0106566
BILANSPŁ & EGFR_2	48	-0.406711	-3.01946	0.00412231
BILANSPŁ & KREA_3	44	0.489979	3.64265	0.000735459
BILANSPŁ & EGFR_3	44	-0.531035	-4.06149	0.000208397
BILANSPŁ & KREA_4	33	0.426815	2.62778	0.0132448
BILANSPŁ & EGFR_4	33	-0.532006	-3.49822	0.00143991
BILANSPŁ & CRP_0	48	-0.24839	-1.73917	0.0886934
BILANSPŁ & CRP_1	48	0.150804	1.03464	0.306248
BILANSPŁ & CRP_2	48	0.0424815	0.288384	0.774348
BILANSPŁ & CRP_3	44	-0.202885	-1.34277	0.186558
BILANSPŁ & CRP_4	27	-0.194869	-0.993387	0.330039
BILANSPŁ & CKMB_0H	48	-0.00706341	-0.0479076	0.961997
BILANSPŁ & CKMB_6H	48	0.153541	1.05386	0.29745
BILANSPŁ & CKMB_9H	48	0.049693	0.337451	0.737312
BILANSPŁ & CKMB_12H	48	0.0363286	0.246555	0.80635
BILANSPŁ & DOBA_AKI	15	0.0139461	0.0502883	0.960657
ŚRPO2CPB & KREA_0	48	-0.12019	-0.821121	0.415813
ŚRPO2CPB & EGFR_0	48	-0.121921	-0.833127	0.409078
ŚRPO2CPB & KREA_1	48	0.139129	0.95289	0.345626
ŚRPO2CPB & EGFR_1	48	-0.220287	-1.53169	0.132448
ŚRPO2CPB & KREA_2	48	0.075693	0.514852	0.609122
ŚRPO2CPB & EGFR_2	48	-0.211289	-1.46613	0.149415
ŚRPO2CPB & KREA_3	44	0.0652235	0.423599	0.67402
ŚRPO2CPB & EGFR_3	44	-0.185523	-1.22357	0.227935
ŚRPO2CPB & KREA_4	33	0.165217	0.93271	0.358178
ŚRPO2CPB & EGFR_4	33	-0.304977	-1.78298	0.0843849
ŚRPO2CPB & CRP_0	48	-0.0684675	-0.465461	0.643797
ŚRPO2CPB & CRP_1	48	-0.0829488	-0.564532	0.575135
ŚRPO2CPB & CRP_2	48	-0.0384887	-0.261237	0.795076
ŚRPO2CPB & CRP_3	44	0.0115595	0.0749189	0.940635
ŚRPO2CPB & CRP_4	27	-0.0149618	-0.0748175	0.940955
ŚRPO2CPB & CKMB_0H	48	0.24124	1.68596	0.0985751
ŚRPO2CPB & CKMB_6H	48	0.0505377	0.343202	0.73301
ŚRPO2CPB & CKMB_9H	48	0.0339107	0.230126	0.819014
ŚRPO2CPB & CKMB_12H	48	0.0420321	0.285328	0.776674
ŚRPO2CPB & DOBA_AKI	15	-0.07496	-0.271035	0.79062
HT_0 & KREA_0	48	-0.0240889	-0.163426	0.870899
HT_0 & EGFR_0	48	0.377933	2.7686	0.00808748
HT_0 & KREA_1	48	-0.206838	-1.43385	0.158379
HT_0 & EGFR_1	48	0.374946	2.74313	0.00864499
HT_0 & KREA_2	48	-0.157155	-1.07928	0.286088
HT_0 & EGFR_2	48	0.364532	2.65507	0.010856
HT_0 & KREA_3	44	-0.0611734	-0.397193	0.693237
HT_0 & EGFR_3	44	0.316985	2.16599	0.036037
HT_0 & KREA_4	33	-0.0846154	-0.472814	0.639658
HT_0 & EGFR_4	33	0.304559	1.78029	0.0848333
HT_0 & CRP_0	48	-0.0566355	-0.384738	0.702204
HT_0 & CRP_1	48	-0.0134097	-0.0909572	0.927922
HT_0 & CRP_2	48	-0.152447	-1.04617	0.300947
HT_0 & CRP_3	44	-0.135269	-0.884778	0.381314
HT_0 & CRP_4	27	-0.288987	-1.50934	0.143749
HT_0 & CKMB_0H	48	-0.0493585	-0.335174	0.739017
HT_0 & CKMB_6H	48	0.145841	0.99983	0.322624
HT_0 & CKMB_9H	48	0.0727144	0.494482	0.623319
HT_0 & CKMB_12H	48	0.0201488	0.136684	0.891877
HT_0 & DOBA_AKI	15	0.334108	1.27809	0.223568
HTCPB_1 & KREA_0	48	0.0662945	0.450622	0.654379
HTCPB_1 & EGFR_0	48	0.328455	2.35854	0.0226517
HTCPB_1 & KREA_1	48	-0.052599	-0.357238	0.722547
HTCPB_1 & EGFR_1	48	0.260668	1.83125	0.0735445
HTCPB_1 & KREA_2	48	-0.0968982	-0.660302	0.512353
HTCPB_1 & EGFR_2	48	0.348705	2.52342	0.0151406
HTCPB_1 & KREA_3	44	-0.110384	-0.71977	0.475653
HTCPB_1 & EGFR_3	44	0.401711	2.84284	0.00687518
HTCPB_1 & KREA_4	33	-0.00982294	-0.0546945	0.956733
HTCPB_1 & EGFR_4	33	0.300607	1.75488	0.0891609
HTCPB_1 & CRP_0	48	0.0717291	0.487747	0.628046
HTCPB_1 & CRP_1	48	0.0526622	0.357669	0.722227
HTCPB_1 & CRP_2	48	0.226895	1.58008	0.12094
HTCPB_1 & CRP_3	44	0.0118944	0.0770897	0.938918
HTCPB_1 & CRP_4	27	0.212591	1.08782	0.28705
HTCPB_1 & CKMB_0H	48	-0.190837	-1.31855	0.193846
HTCPB_1 & CKMB_6H	48	-0.0146992	-0.0997054	0.921011
HTCPB_1 & CKMB_9H	48	-0.0404889	-0.274835	0.784674
HTCPB_1 & CKMB_12H	48	-0.081857	-0.557051	0.580193
HTCPB_1 & DOBA_AKI	15	-0.0140474	-0.0506535	0.960372
HTCPB_2 & KREA_0	46	0.023761	0.157657	0.875448
HTCPB_2 & EGFR_0	46	0.240073	1.64044	0.108044
HTCPB_2 & KREA_1	46	-0.299934	-2.08556	0.0428512
HTCPB_2 & EGFR_1	46	0.366608	2.61378	0.0122122
HTCPB_2 & KREA_2	46	-0.235693	-1.60873	0.114827
HTCPB_2 & EGFR_2	46	0.373632	2.6719	0.0105357
HTCPB_2 & KREA_3	42	-0.243417	-1.58724	0.120332
HTCPB_2 & EGFR_3	42	0.401884	2.77576	0.00833559
HTCPB_2 & KREA_4	32	-0.235771	-1.32883	0.193922
HTCPB_2 & EGFR_4	32	0.42519	2.57303	0.0152694
HTCPB_2 & CRP_0	46	0.180336	1.21615	0.230412
HTCPB_2 & CRP_1	46	-0.112457	-0.750719	0.456818
HTCPB_2 & CRP_2	46	0.162493	1.09238	0.280613
HTCPB_2 & CRP_3	42	0.251579	1.644	0.108013
HTCPB_2 & CRP_4	27	0.27152	1.41059	0.170688
HTCPB_2 & CKMB_0H	46	-0.149139	-1.00046	0.322557
HTCPB_2 & CKMB_6H	46	0.0465307	0.308984	0.758792
HTCPB_2 & CKMB_9H	46	0.0924809	0.616089	0.54101
HTCPB_2 & CKMB_12H	46	0.0914306	0.609033	0.545634
HTCPB_2 & DOBA_AKI	14	0.0143043	0.0495566	0.961291
HTCPB_3 & KREA_0	7	0.738769	2.45109	0.0578585
HTCPB_3 & EGFR_0	7	0.0180187	0.0402977	0.969415
HTCPB_3 & KREA_1	7	0.0540562	0.12105	0.908365
HTCPB_3 & EGFR_1	7	0.163636	0.370901	0.725907
HTCPB_3 & KREA_2	7	-0.0360375	-0.0806347	0.938861
HTCPB_3 & EGFR_2	7	0.270281	0.62773	0.557731
HTCPB_3 & KREA_3	7	-0.118182	-0.266128	0.800766
HTCPB_3 & EGFR_3	7	0.450469	1.12823	0.310429
HTCPB_3 & KREA_4	6	-0.0588235	-0.117851	0.911866
HTCPB_3 & EGFR_4	6	0.376851	0.813693	0.461483
HTCPB_3 & CRP_0	7	-0.072075	-0.161585	0.877959
HTCPB_3 & CRP_1	7	0.270281	0.62773	0.557731
HTCPB_3 & CRP_2	7	0.846881	3.56101	0.0161971
HTCPB_3 & CRP_3	7	0.108112	0.243172	0.817533
HTCPB_3 & CRP_4	5	0.974679	7.54983	0.00481824
HTCPB_3 & CKMB_0H	7	-0.0909091	-0.204124	0.846305
HTCPB_3 & CKMB_6H	7	-0.216225	-0.495209	0.641445
HTCPB_3 & CKMB_9H	7	-0.181818	-0.413449	0.696412
HTCPB_3 & CKMB_12H	7	-0.486506	-1.24515	0.268249
HTCPB_3 & DOBA_AKI	4	-0.774597	-1.73205	0.225403
DELTAHCT & KREA_0	48	-0.0705427	-0.479638	0.633757
DELTAHCT & EGFR_0	48	-0.1096	-0.747847	0.458359
DELTAHCT & KREA_1	48	-0.202959	-1.40579	0.166505
DELTAHCT & EGFR_1	48	0.047483	0.322409	0.748604
DELTAHCT & KREA_2	48	-0.142964	-0.979691	0.332363
DELTAHCT & EGFR_2	48	-0.0234013	-0.158759	0.874554
DELTAHCT & KREA_3	44	-0.173325	-1.14054	0.260525
DELTAHCT & EGFR_3	44	0.00725901	0.047045	0.9627
DELTAHCT & KREA_4	33	-0.249309	-1.43336	0.161765
DELTAHCT & EGFR_4	33	0.110226	0.617473	0.541433
DELTAHCT & CRP_0	48	-0.0130084	-0.0882347	0.930073
DELTAHCT & CRP_1	48	-0.0935772	-0.637469	0.52698
DELTAHCT & CRP_2	48	-0.0792898	-0.539468	0.592166
DELTAHCT & CRP_3	44	0.243587	1.62765	0.111079
DELTAHCT & CRP_4	27	-0.0350021	-0.175118	0.862398
DELTAHCT & CKMB_0H	48	0.0839356	0.571295	0.570581
DELTAHCT & CKMB_6H	48	0.0490211	0.332878	0.740739
DELTAHCT & CKMB_9H	48	0.109012	0.743789	0.460787
DELTAHCT & CKMB_12H	48	0.137906	0.944347	0.349926
DELTAHCT & DOBA_AKI	15	0.0613691	0.221687	0.828002
HBA1C & KREA_0	46	0.208788	1.41615	0.163772
HBA1C & EGFR_0	46	-0.291231	-2.01934	0.0495696
HBA1C & KREA_1	46	0.201671	1.3658	0.178944
HBA1C & EGFR_1	46	-0.231732	-1.58015	0.121237
HBA1C & KREA_2	46	0.250867	1.71904	0.092637
HBA1C & EGFR_2	46	-0.326941	-2.2948	0.0265726
HBA1C & KREA_3	43	0.164337	1.06677	0.292317
HBA1C & EGFR_3	43	-0.258188	-1.71123	0.0945955
HBA1C & KREA_4	33	0.186893	1.05924	0.297675
HBA1C & EGFR_4	33	-0.346321	-2.05543	0.0483445
HBA1C & CRP_0	46	0.042654	0.283193	0.778357
HBA1C & CRP_1	46	-0.0878873	-0.585243	0.561374
HBA1C & CRP_2	46	0.0476855	0.31667	0.752991
HBA1C & CRP_3	43	-0.101228	-0.651523	0.518345
HBA1C & CRP_4	27	0.0851067	0.427083	0.672974
HBA1C & CKMB_0H	46	-0.0531843	-0.353285	0.725562
HBA1C & CKMB_6H	46	-0.194679	-1.31654	0.194809
HBA1C & CKMB_9H	46	-0.265173	-1.82426	0.0749078
HBA1C & CKMB_12H	46	-0.282945	-1.9568	0.0567347
HBA1C & DOBA_AKI	14	0.173097	0.608816	0.553997
Korelacja porządku rang Spearmana (aki.sta)
BD usuwane parami
	N	R
	ważnych	Spearman	t(N-2)	poziom p
KREA_0 & KREA_0
KREA_0 & EGFR_0	48	-0.74234	-7.51436	1.55108e-09
KREA_0 & KREA_1	48	0.730757	7.26041	3.71202e-09
KREA_0 & EGFR_1	48	-0.61519	-5.29241	3.27485e-06
KREA_0 & KREA_2	48	0.793928	8.8562	1.67198e-11
KREA_0 & EGFR_2	48	-0.652852	-5.84546	4.93351e-07
KREA_0 & KREA_3	44	0.798145	8.58567	8.65659e-11
KREA_0 & EGFR_3	44	-0.666114	-5.78791	8.01514e-07
KREA_0 & KREA_4	33	0.746508	6.24667	6.0937e-07
KREA_0 & EGFR_4	33	-0.706827	-5.56337	4.27015e-06
KREA_0 & CRP_0	48	-0.14238	-0.975607	0.334362
KREA_0 & CRP_1	48	0.101273	0.690419	0.4934
KREA_0 & CRP_2	48	0.218294	1.51713	0.136076
KREA_0 & CRP_3	44	-0.0592321	-0.384543	0.702516
KREA_0 & CRP_4	27	0.231897	1.19198	0.244461
KREA_0 & CKMB_0H	48	0.0276969	0.187922	0.851765
KREA_0 & CKMB_6H	48	-0.000760601	-0.00515865	0.995906
KREA_0 & CKMB_9H	48	-0.00317753	-0.0215512	0.982899
KREA_0 & CKMB_12H	48	-0.00399261	-0.0270794	0.978514
KREA_0 & DOBA_AKI	15	-0.194722	-0.715781	0.486785
EGFR_0 & KREA_0	48	-0.74234	-7.51436	1.55108e-09
EGFR_0 & EGFR_0
EGFR_0 & KREA_1	48	-0.746415	-7.60718	1.12856e-09
EGFR_0 & EGFR_1	48	0.860252	11.4432	4.71557e-15
EGFR_0 & KREA_2	48	-0.722083	-7.07916	6.93323e-09
EGFR_0 & EGFR_2	48	0.886834	13.0166	4.95769e-17
EGFR_0 & KREA_3	44	-0.648388	-5.51948	1.94427e-06
EGFR_0 & EGFR_3	44	0.86141	10.9913	6.19741e-14
EGFR_0 & KREA_4	33	-0.631073	-4.52953	8.2318e-05
EGFR_0 & EGFR_4	33	0.83813	8.555	1.15866e-09
EGFR_0 & CRP_0	48	0.105985	0.722896	0.473403
EGFR_0 & CRP_1	48	-0.0409959	-0.278281	0.782044
EGFR_0 & CRP_2	48	-0.189558	-1.30939	0.196906
EGFR_0 & CRP_3	44	-0.0192464	-0.124754	0.901314
EGFR_0 & CRP_4	27	-0.197037	-1.00488	0.32458
EGFR_0 & CKMB_0H	48	-0.10165	-0.693012	0.491786
EGFR_0 & CKMB_6H	48	-0.0435964	-0.295966	0.768588
EGFR_0 & CKMB_9H	48	-0.0233007	-0.158076	0.875089
EGFR_0 & CKMB_12H	48	-0.0929929	-0.633454	0.529575
EGFR_0 & DOBA_AKI	15	0.307336	1.16448	0.265156
KREA_1 & KREA_0	48	0.730757	7.26041	3.71202e-09
KREA_1 & EGFR_0	48	-0.746415	-7.60718	1.12856e-09
KREA_1 & KREA_1
KREA_1 & EGFR_1	48	-0.921911	-16.1401	1.43677e-20
KREA_1 & KREA_2	48	0.850106	10.9487	2.10808e-14
KREA_1 & EGFR_2	48	-0.827721	-10.0044	4.01344e-13
KREA_1 & KREA_3	44	0.830007	9.64417	3.27229e-12
KREA_1 & EGFR_3	44	-0.843189	-10.1643	6.88249e-13
KREA_1 & KREA_4	33	0.71683	5.72413	2.69553e-06
KREA_1 & EGFR_4	33	-0.754684	-6.40447	3.90271e-07
KREA_1 & CRP_0	48	-0.269442	-1.89762	0.0640323
KREA_1 & CRP_1	48	0.142582	0.977019	0.33367
KREA_1 & CRP_2	48	0.299715	2.13072	0.0384904
KREA_1 & CRP_3	44	-0.01283	-0.0831548	0.934124
KREA_1 & CRP_4	27	0.193647	0.986916	0.33314
KREA_1 & CKMB_0H	48	0.0565599	0.384223	0.702584
KREA_1 & CKMB_6H	48	0.117473	0.802295	0.426508
KREA_1 & CKMB_9H	48	0.0790767	0.538009	0.593165
KREA_1 & CKMB_12H	48	0.0502689	0.341372	0.734378
KREA_1 & DOBA_AKI	15	-0.496434	-2.06194	0.0597941
EGFR_1 & KREA_0	48	-0.61519	-5.29241	3.27485e-06
EGFR_1 & EGFR_0	48	0.860252	11.4432	4.71557e-15
EGFR_1 & KREA_1	48	-0.921911	-16.1401	1.43677e-20
EGFR_1 & EGFR_1
EGFR_1 & KREA_2	48	-0.760433	-7.94175	3.60452e-10
EGFR_1 & EGFR_2	48	0.901701	14.1448	2.29082e-18
EGFR_1 & KREA_3	44	-0.682824	-6.05708	3.28758e-07
EGFR_1 & EGFR_3	44	0.879489	11.9763	3.95396e-15
EGFR_1 & KREA_4	33	-0.62545	-4.46305	9.94178e-05
EGFR_1 & EGFR_4	33	0.80072	7.44229	2.2044e-08
EGFR_1 & CRP_0	48	0.216001	1.50041	0.140341
EGFR_1 & CRP_1	48	-0.150202	-1.03041	0.308204
EGFR_1 & CRP_2	48	-0.294538	-2.09038	0.0421381
EGFR_1 & CRP_3	44	-0.0335003	-0.217228	0.829082
EGFR_1 & CRP_4	27	-0.146938	-0.74275	0.464556
EGFR_1 & CKMB_0H	48	-0.132538	-0.906915	0.369178
EGFR_1 & CKMB_6H	48	-0.14033	-0.961276	0.341439
EGFR_1 & CKMB_9H	48	-0.0828919	-0.564141	0.575398
EGFR_1 & CKMB_12H	48	-0.090588	-0.616934	0.54032
EGFR_1 & DOBA_AKI	15	0.565297	2.47089	0.0280874
KREA_2 & KREA_0	48	0.793928	8.8562	1.67198e-11
KREA_2 & EGFR_0	48	-0.722083	-7.07916	6.93323e-09
KREA_2 & KREA_1	48	0.850106	10.9487	2.10808e-14
KREA_2 & EGFR_1	48	-0.760433	-7.94175	3.60452e-10
KREA_2 & KREA_2
KREA_2 & EGFR_2	48	-0.883404	-12.7857	9.48327e-17
KREA_2 & KREA_3	44	0.921691	15.3979	7.06014e-19
KREA_2 & EGFR_3	44	-0.858362	-10.8428	9.48683e-14
KREA_2 & KREA_4	33	0.777044	6.87334	1.05139e-07
KREA_2 & EGFR_4	33	-0.836163	-8.48809	1.37714e-09
KREA_2 & CRP_0	48	-0.28706	-2.03248	0.0479016
KREA_2 & CRP_1	48	0.098374	0.670457	0.505919
KREA_2 & CRP_2	48	0.183175	1.26374	0.212691
KREA_2 & CRP_3	44	0.0310859	0.201557	0.841236
KREA_2 & CRP_4	27	0.200031	1.02078	0.317134
KREA_2 & CKMB_0H	48	0.0825822	0.562019	0.576831
KREA_2 & CKMB_6H	48	0.137394	0.940776	0.351734
KREA_2 & CKMB_9H	48	0.118412	0.8088	0.422794
KREA_2 & CKMB_12H	48	0.0865964	0.58954	0.558384
KREA_2 & DOBA_AKI	15	-0.226819	-0.839693	0.416256
EGFR_2 & KREA_0	48	-0.652852	-5.84546	4.93351e-07
EGFR_2 & EGFR_0	48	0.886834	13.0166	4.95769e-17
EGFR_2 & KREA_1	48	-0.827721	-10.0044	4.01344e-13
EGFR_2 & EGFR_1	48	0.901701	14.1448	2.29082e-18
EGFR_2 & KREA_2	48	-0.883404	-12.7857	9.48327e-17
EGFR_2 & EGFR_2
EGFR_2 & KREA_3	44	-0.76762	-7.76206	1.20585e-09
EGFR_2 & EGFR_3	44	0.951802	20.1112	3.55613e-23
EGFR_2 & KREA_4	33	-0.652846	-4.7986	3.82262e-05
EGFR_2 & EGFR_4	33	0.868624	9.76097	5.69305e-11
EGFR_2 & CRP_0	48	0.236519	1.65099	0.105552
EGFR_2 & CRP_1	48	-0.0724815	-0.49289	0.624435
EGFR_2 & CRP_2	48	-0.15099	-1.03594	0.305647
EGFR_2 & CRP_3	44	-0.0310848	-0.20155	0.841242
EGFR_2 & CRP_4	27	-0.0955725	-0.48006	0.635358
EGFR_2 & CKMB_0H	48	-0.13759	-0.94214	0.351043
EGFR_2 & CKMB_6H	48	-0.116489	-0.795481	0.43042
EGFR_2 & CKMB_9H	48	-0.0889565	-0.605734	0.547669
EGFR_2 & CKMB_12H	48	-0.102325	-0.697661	0.488901
EGFR_2 & DOBA_AKI	15	0.32525	1.24013	0.236844
KREA_3 & KREA_0	44	0.798145	8.58567	8.65659e-11
KREA_3 & EGFR_0	44	-0.648388	-5.51948	1.94427e-06
KREA_3 & KREA_1	44	0.830007	9.64417	3.27229e-12
KREA_3 & EGFR_1	44	-0.682824	-6.05708	3.28758e-07
KREA_3 & KREA_2	44	0.921691	15.3979	7.06014e-19
KREA_3 & EGFR_2	44	-0.76762	-7.76206	1.20585e-09
KREA_3 & KREA_3
KREA_3 & EGFR_3	44	-0.858589	-10.8537	9.19407e-14
KREA_3 & KREA_4	33	0.874927	10.0595	2.7806e-11
KREA_3 & EGFR_4	33	-0.839997	-8.61957	9.81306e-10
KREA_3 & CRP_0	44	-0.268105	-1.80355	0.0784784
KREA_3 & CRP_1	44	-0.00289048	-0.0187325	0.985143
KREA_3 & CRP_2	44	0.102013	0.664585	0.509948
KREA_3 & CRP_3	44	-0.0848109	-0.551625	0.584129
KREA_3 & CRP_4	27	0.0879389	0.441405	0.662714
KREA_3 & CKMB_0H	44	0.0214359	0.138952	0.890152
KREA_3 & CKMB_6H	44	0.0221854	0.143813	0.886336
KREA_3 & CKMB_9H	44	0.027148	0.176004	0.861136
KREA_3 & CKMB_12H	44	0.00349096	0.0226241	0.982057
KREA_3 & DOBA_AKI	13	-0.0363981	-0.120799	0.906029
EGFR_3 & KREA_0	44	-0.666114	-5.78791	8.01514e-07
EGFR_3 & EGFR_0	44	0.86141	10.9913	6.19741e-14
EGFR_3 & KREA_1	44	-0.843189	-10.1643	6.88249e-13
EGFR_3 & EGFR_1	44	0.879489	11.9763	3.95396e-15
EGFR_3 & KREA_2	44	-0.858362	-10.8428	9.48683e-14
EGFR_3 & EGFR_2	44	0.951802	20.1112	3.55613e-23
EGFR_3 & KREA_3	44	-0.858589	-10.8537	9.19407e-14
EGFR_3 & EGFR_3
EGFR_3 & KREA_4	33	-0.718896	-5.75823	2.4452e-06
EGFR_3 & EGFR_4	33	0.879381	10.2835	1.6367e-11
EGFR_3 & CRP_0	44	0.209337	1.3874	0.172639
EGFR_3 & CRP_1	44	-0.0172025	-0.111501	0.91175
EGFR_3 & CRP_2	44	-0.111534	-0.727362	0.471039
EGFR_3 & CRP_3	44	0.0279188	0.181005	0.857234
EGFR_3 & CRP_4	27	-0.00763709	-0.0381866	0.969842
EGFR_3 & CKMB_0H	44	-0.0605187	-0.392926	0.696361
EGFR_3 & CKMB_6H	44	-0.0392579	-0.254616	0.800262
EGFR_3 & CKMB_9H	44	-0.0297934	-0.193169	0.847758
EGFR_3 & CKMB_12H	44	-0.0525072	-0.340756	0.734986
EGFR_3 & DOBA_AKI	13	0.237052	0.809281	0.43551
KREA_4 & KREA_0	33	0.746508	6.24667	6.0937e-07
KREA_4 & EGFR_0	33	-0.631073	-4.52953	8.2318e-05
KREA_4 & KREA_1	33	0.71683	5.72413	2.69553e-06
KREA_4 & EGFR_1	33	-0.62545	-4.46305	9.94178e-05
KREA_4 & KREA_2	33	0.777044	6.87334	1.05139e-07
KREA_4 & EGFR_2	33	-0.652846	-4.7986	3.82262e-05
KREA_4 & KREA_3	33	0.874927	10.0595	2.7806e-11
KREA_4 & EGFR_3	33	-0.718896	-5.75823	2.4452e-06
KREA_4 & KREA_4
KREA_4 & EGFR_4	33	-0.888015	-10.7527	5.50694e-12
KREA_4 & CRP_0	33	-0.0345347	-0.192396	0.848687
KREA_4 & CRP_1	33	-0.0698705	-0.389975	0.699221
KREA_4 & CRP_2	33	-0.000835771	-0.00465338	0.996317
KREA_4 & CRP_3	33	-0.224655	-1.28364	0.208781
KREA_4 & CRP_4	27	0.0775454	0.388898	0.700644
KREA_4 & CKMB_0H	33	-0.0200511	-0.111663	0.911811
KREA_4 & CKMB_6H	33	-0.113249	-0.634624	0.53033
KREA_4 & CKMB_9H	33	-0.0374551	-0.208687	0.836057
KREA_4 & CKMB_12H	33	-0.0524204	-0.292266	0.77203
KREA_4 & DOBA_AKI	12	0.00840455	0.0265785	0.979319
EGFR_4 & KREA_0	33	-0.706827	-5.56337	4.27015e-06
EGFR_4 & EGFR_0	33	0.83813	8.555	1.15866e-09
EGFR_4 & KREA_1	33	-0.754684	-6.40447	3.90271e-07
EGFR_4 & EGFR_1	33	0.80072	7.44229	2.2044e-08
EGFR_4 & KREA_2	33	-0.836163	-8.48809	1.37714e-09
EGFR_4 & EGFR_2	33	0.868624	9.76097	5.69305e-11
EGFR_4 & KREA_3	33	-0.839997	-8.61957	9.81306e-10
EGFR_4 & EGFR_3	33	0.879381	10.2835	1.6367e-11
EGFR_4 & KREA_4	33	-0.888015	-10.7527	5.50694e-12
EGFR_4 & EGFR_4
EGFR_4 & CRP_0	33	0.0687636	0.383768	0.70377
EGFR_4 & CRP_1	33	0.00250836	0.013966	0.988947
EGFR_4 & CRP_2	33	0.00217391	0.0121039	0.99042
EGFR_4 & CRP_3	33	0.209532	1.19311	0.241879
EGFR_4 & CRP_4	27	-0.0106919	-0.0534627	0.957788
EGFR_4 & CKMB_0H	33	-0.0603472	-0.336612	0.738677
EGFR_4 & CKMB_6H	33	0.0524642	0.292511	0.771845
EGFR_4 & CKMB_9H	33	0.00593844	0.0330644	0.973835
EGFR_4 & CKMB_12H	33	-0.00108732	-0.00605395	0.995208
EGFR_4 & DOBA_AKI	12	0.163889	0.525365	0.610779
CRP_0 & KREA_0	48	-0.14238	-0.975607	0.334362
CRP_0 & EGFR_0	48	0.105985	0.722896	0.473403
CRP_0 & KREA_1	48	-0.269442	-1.89762	0.0640323
CRP_0 & EGFR_1	48	0.216001	1.50041	0.140341
CRP_0 & KREA_2	48	-0.28706	-2.03248	0.0479016
CRP_0 & EGFR_2	48	0.236519	1.65099	0.105552
CRP_0 & KREA_3	44	-0.268105	-1.80355	0.0784784
CRP_0 & EGFR_3	44	0.209337	1.3874	0.172639
CRP_0 & KREA_4	33	-0.0345347	-0.192396	0.848687
CRP_0 & EGFR_4	33	0.0687636	0.383768	0.70377
CRP_0 & CRP_0
CRP_0 & CRP_1	48	0.169431	1.16599	0.249627
CRP_0 & CRP_2	48	0.148856	1.02096	0.312611
CRP_0 & CRP_3	44	-0.0372185	-0.241371	0.810442
CRP_0 & CRP_4	27	0.26241	1.3597	0.186063
CRP_0 & CKMB_0H	48	-0.099284	-0.67672	0.501972
CRP_0 & CKMB_6H	48	-0.263395	-1.85182	0.0704755
CRP_0 & CKMB_9H	48	-0.19565	-1.35312	0.182631
CRP_0 & CKMB_12H	48	-0.177365	-1.22233	0.22781
CRP_0 & DOBA_AKI	15	-0.021398	-0.0771693	0.939664
CRP_1 & KREA_0	48	0.101273	0.690419	0.4934
CRP_1 & EGFR_0	48	-0.0409959	-0.278281	0.782044
CRP_1 & KREA_1	48	0.142582	0.977019	0.33367
CRP_1 & EGFR_1	48	-0.150202	-1.03041	0.308204
CRP_1 & KREA_2	48	0.098374	0.670457	0.505919
CRP_1 & EGFR_2	48	-0.0724815	-0.49289	0.624435
CRP_1 & KREA_3	44	-0.00289048	-0.0187325	0.985143
CRP_1 & EGFR_3	44	-0.0172025	-0.111501	0.91175
CRP_1 & KREA_4	33	-0.0698705	-0.389975	0.699221
CRP_1 & EGFR_4	33	0.00250836	0.013966	0.988947
CRP_1 & CRP_0	48	0.169431	1.16599	0.249627
CRP_1 & CRP_1
CRP_1 & CRP_2	48	0.495441	3.86839	0.000343098
CRP_1 & CRP_3	44	0.183087	1.20694	0.23421
CRP_1 & CRP_4	27	0.0225885	0.112971	0.910955
CRP_1 & CKMB_0H	48	0.0276297	0.187465	0.852121
CRP_1 & CKMB_6H	48	0.185555	1.28074	0.206705
CRP_1 & CKMB_9H	48	0.0895814	0.610023	0.544848
CRP_1 & CKMB_12H	48	0.0579883	0.393959	0.695432
CRP_1 & DOBA_AKI	15	-0.806706	-4.92191	0.000279012
CRP_2 & KREA_0	48	0.218294	1.51713	0.136076
CRP_2 & EGFR_0	48	-0.189558	-1.30939	0.196906
CRP_2 & KREA_1	48	0.299715	2.13072	0.0384904
CRP_2 & EGFR_1	48	-0.294538	-2.09038	0.0421381
CRP_2 & KREA_2	48	0.183175	1.26374	0.212691
CRP_2 & EGFR_2	48	-0.15099	-1.03594	0.305647
CRP_2 & KREA_3	44	0.102013	0.664585	0.509948
CRP_2 & EGFR_3	44	-0.111534	-0.727362	0.471039
CRP_2 & KREA_4	33	-0.000835771	-0.00465338	0.996317
CRP_2 & EGFR_4	33	0.00217391	0.0121039	0.99042
CRP_2 & CRP_0	48	0.148856	1.02096	0.312611
CRP_2 & CRP_1	48	0.495441	3.86839	0.000343098
CRP_2 & CRP_2
CRP_2 & CRP_3	44	0.491473	3.65729	0.000704391
CRP_2 & CRP_4	27	0.694139	4.82148	5.91776e-05
CRP_2 & CKMB_0H	48	-0.111009	-0.757582	0.452565
CRP_2 & CKMB_6H	48	0.141515	0.96956	0.337337
CRP_2 & CKMB_9H	48	-0.00819806	-0.0556038	0.955898
CRP_2 & CKMB_12H	48	0.00515814	0.0349847	0.972243
CRP_2 & DOBA_AKI	15	-0.723253	-3.77612	0.0023098
CRP_3 & KREA_0	44	-0.0592321	-0.384543	0.702516
CRP_3 & EGFR_0	44	-0.0192464	-0.124754	0.901314
CRP_3 & KREA_1	44	-0.01283	-0.0831548	0.934124
CRP_3 & EGFR_1	44	-0.0335003	-0.217228	0.829082
CRP_3 & KREA_2	44	0.0310859	0.201557	0.841236
CRP_3 & EGFR_2	44	-0.0310848	-0.20155	0.841242
CRP_3 & KREA_3	44	-0.0848109	-0.551625	0.584129
CRP_3 & EGFR_3	44	0.0279188	0.181005	0.857234
CRP_3 & KREA_4	33	-0.224655	-1.28364	0.208781
CRP_3 & EGFR_4	33	0.209532	1.19311	0.241879
CRP_3 & CRP_0	44	-0.0372185	-0.241371	0.810442
CRP_3 & CRP_1	44	0.183087	1.20694	0.23421
CRP_3 & CRP_2	44	0.491473	3.65729	0.000704391
CRP_3 & CRP_3
CRP_3 & CRP_4	27	0.724664	5.25803	1.91435e-05
CRP_3 & CKMB_0H	44	-0.186154	-1.22788	0.226329
CRP_3 & CKMB_6H	44	0.0995664	0.648486	0.520201
CRP_3 & CKMB_9H	44	0.0644252	0.418392	0.677792
CRP_3 & CKMB_12H	44	0.0512513	0.332584	0.741103
CRP_3 & DOBA_AKI	13	-0.287623	-0.996028	0.340642
CRP_4 & KREA_0	27	0.231897	1.19198	0.244461
CRP_4 & EGFR_0	27	-0.197037	-1.00488	0.32458
CRP_4 & KREA_1	27	0.193647	0.986916	0.33314
CRP_4 & EGFR_1	27	-0.146938	-0.74275	0.464556
CRP_4 & KREA_2	27	0.200031	1.02078	0.317134
CRP_4 & EGFR_2	27	-0.0955725	-0.48006	0.635358
CRP_4 & KREA_3	27	0.0879389	0.441405	0.662714
CRP_4 & EGFR_3	27	-0.00763709	-0.0381866	0.969842
CRP_4 & KREA_4	27	0.0775454	0.388898	0.700644
CRP_4 & EGFR_4	27	-0.0106919	-0.0534627	0.957788
CRP_4 & CRP_0	27	0.26241	1.3597	0.186063
CRP_4 & CRP_1	27	0.0225885	0.112971	0.910955
CRP_4 & CRP_2	27	0.694139	4.82148	5.91776e-05
CRP_4 & CRP_3	27	0.724664	5.25803	1.91435e-05
CRP_4 & CRP_4
CRP_4 & CKMB_0H	27	-0.0585452	-0.293229	0.771768
CRP_4 & CKMB_6H	27	0.0699237	0.350476	0.728917
CRP_4 & CKMB_9H	27	0.0332824	0.166504	0.869099
CRP_4 & CKMB_12H	27	0.00519163	0.0259585	0.979497
CRP_4 & DOBA_AKI	8	-0.673575	-2.23228	0.0670557
CKMB_0H & KREA_0	48	0.0276969	0.187922	0.851765
CKMB_0H & EGFR_0	48	-0.10165	-0.693012	0.491786
CKMB_0H & KREA_1	48	0.0565599	0.384223	0.702584
CKMB_0H & EGFR_1	48	-0.132538	-0.906915	0.369178
CKMB_0H & KREA_2	48	0.0825822	0.562019	0.576831
CKMB_0H & EGFR_2	48	-0.13759	-0.94214	0.351043
CKMB_0H & KREA_3	44	0.0214359	0.138952	0.890152
CKMB_0H & EGFR_3	44	-0.0605187	-0.392926	0.696361
CKMB_0H & KREA_4	33	-0.0200511	-0.111663	0.911811
CKMB_0H & EGFR_4	33	-0.0603472	-0.336612	0.738677
CKMB_0H & CRP_0	48	-0.099284	-0.67672	0.501972
CKMB_0H & CRP_1	48	0.0276297	0.187465	0.852121
CKMB_0H & CRP_2	48	-0.111009	-0.757582	0.452565
CKMB_0H & CRP_3	44	-0.186154	-1.22788	0.226329
CKMB_0H & CRP_4	27	-0.0585452	-0.293229	0.771768
CKMB_0H & CKMB_0H
CKMB_0H & CKMB_6H	48	0.499894	3.91467	0.000297298
CKMB_0H & CKMB_9H	48	0.398122	2.94353	0.00507172
CKMB_0H & CKMB_12H	48	0.379728	2.78397	0.00776758
CKMB_0H & DOBA_AKI	15	-0.025793	-0.0930291	0.927299
CKMB_6H & KREA_0	48	-0.000760601	-0.00515865	0.995906
CKMB_6H & EGFR_0	48	-0.0435964	-0.295966	0.768588
CKMB_6H & KREA_1	48	0.117473	0.802295	0.426508
CKMB_6H & EGFR_1	48	-0.14033	-0.961276	0.341439
CKMB_6H & KREA_2	48	0.137394	0.940776	0.351734
CKMB_6H & EGFR_2	48	-0.116489	-0.795481	0.43042
CKMB_6H & KREA_3	44	0.0221854	0.143813	0.886336
CKMB_6H & EGFR_3	44	-0.0392579	-0.254616	0.800262
CKMB_6H & KREA_4	33	-0.113249	-0.634624	0.53033
CKMB_6H & EGFR_4	33	0.0524642	0.292511	0.771845
CKMB_6H & CRP_0	48	-0.263395	-1.85182	0.0704755
CKMB_6H & CRP_1	48	0.185555	1.28074	0.206705
CKMB_6H & CRP_2	48	0.141515	0.96956	0.337337
CKMB_6H & CRP_3	44	0.0995664	0.648486	0.520201
CKMB_6H & CRP_4	27	0.0699237	0.350476	0.728917
CKMB_6H & CKMB_0H	48	0.499894	3.91467	0.000297298
CKMB_6H & CKMB_6H
CKMB_6H & CKMB_9H	48	0.907903	14.6899	5.47849e-19
CKMB_6H & CKMB_12H	48	0.844012	10.6733	4.91946e-14
CKMB_6H & DOBA_AKI	15	-0.175778	-0.643801	0.530899
CKMB_9H & KREA_0	48	-0.00317753	-0.0215512	0.982899
CKMB_9H & EGFR_0	48	-0.0233007	-0.158076	0.875089
CKMB_9H & KREA_1	48	0.0790767	0.538009	0.593165
CKMB_9H & EGFR_1	48	-0.0828919	-0.564141	0.575398
CKMB_9H & KREA_2	48	0.118412	0.8088	0.422794
CKMB_9H & EGFR_2	48	-0.0889565	-0.605734	0.547669
CKMB_9H & KREA_3	44	0.027148	0.176004	0.861136
CKMB_9H & EGFR_3	44	-0.0297934	-0.193169	0.847758
CKMB_9H & KREA_4	33	-0.0374551	-0.208687	0.836057
CKMB_9H & EGFR_4	33	0.00593844	0.0330644	0.973835
CKMB_9H & CRP_0	48	-0.19565	-1.35312	0.182631
CKMB_9H & CRP_1	48	0.0895814	0.610023	0.544848
CKMB_9H & CRP_2	48	-0.00819806	-0.0556038	0.955898
CKMB_9H & CRP_3	44	0.0644252	0.418392	0.677792
CKMB_9H & CRP_4	27	0.0332824	0.166504	0.869099
CKMB_9H & CKMB_0H	48	0.398122	2.94353	0.00507172
CKMB_9H & CKMB_6H	48	0.907903	14.6899	5.47849e-19
CKMB_9H & CKMB_9H
CKMB_9H & CKMB_12H	48	0.947346	20.0654	2.1921e-24
CKMB_9H & DOBA_AKI	15	-0.0171337	-0.0617856	0.951673
CKMB_12H & KREA_0	48	-0.00399261	-0.0270794	0.978514
CKMB_12H & EGFR_0	48	-0.0929929	-0.633454	0.529575
CKMB_12H & KREA_1	48	0.0502689	0.341372	0.734378
CKMB_12H & EGFR_1	48	-0.090588	-0.616934	0.54032
CKMB_12H & KREA_2	48	0.0865964	0.58954	0.558384
CKMB_12H & EGFR_2	48	-0.102325	-0.697661	0.488901
CKMB_12H & KREA_3	44	0.00349096	0.0226241	0.982057
CKMB_12H & EGFR_3	44	-0.0525072	-0.340756	0.734986
CKMB_12H & KREA_4	33	-0.0524204	-0.292266	0.77203
CKMB_12H & EGFR_4	33	-0.00108732	-0.00605395	0.995208
CKMB_12H & CRP_0	48	-0.177365	-1.22233	0.22781
CKMB_12H & CRP_1	48	0.0579883	0.393959	0.695432
CKMB_12H & CRP_2	48	0.00515814	0.0349847	0.972243
CKMB_12H & CRP_3	44	0.0512513	0.332584	0.741103
CKMB_12H & CRP_4	27	0.00519163	0.0259585	0.979497
CKMB_12H & CKMB_0H	48	0.379728	2.78397	0.00776758
CKMB_12H & CKMB_6H	48	0.844012	10.6733	4.91946e-14
CKMB_12H & CKMB_9H	48	0.947346	20.0654	2.1921e-24
CKMB_12H & CKMB_12H
CKMB_12H & DOBA_AKI	15	0.154066	0.562204	0.583541
DOBA_AKI & KREA_0	15	-0.194722	-0.715781	0.486785
DOBA_AKI & EGFR_0	15	0.307336	1.16448	0.265156
DOBA_AKI & KREA_1	15	-0.496434	-2.06194	0.0597941
DOBA_AKI & EGFR_1	15	0.565297	2.47089	0.0280874
DOBA_AKI & KREA_2	15	-0.226819	-0.839693	0.416256
DOBA_AKI & EGFR_2	15	0.32525	1.24013	0.236844
DOBA_AKI & KREA_3	13	-0.0363981	-0.120799	0.906029
DOBA_AKI & EGFR_3	13	0.237052	0.809281	0.43551
DOBA_AKI & KREA_4	12	0.00840455	0.0265785	0.979319
DOBA_AKI & EGFR_4	12	0.163889	0.525365	0.610779
DOBA_AKI & CRP_0	15	-0.021398	-0.0771693	0.939664
DOBA_AKI & CRP_1	15	-0.806706	-4.92191	0.000279012
DOBA_AKI & CRP_2	15	-0.723253	-3.77612	0.0023098
DOBA_AKI & CRP_3	13	-0.287623	-0.996028	0.340642
DOBA_AKI & CRP_4	8	-0.673575	-2.23228	0.0670557
DOBA_AKI & CKMB_0H	15	-0.025793	-0.0930291	0.927299
DOBA_AKI & CKMB_6H	15	-0.175778	-0.643801	0.530899
DOBA_AKI & CKMB_9H	15	-0.0171337	-0.0617856	0.951673
DOBA_AKI & CKMB_12H	15	0.154066	0.562204	0.583541
DOBA_AKI & DOBA_AKI
Korelacja porządku rang Spearmana (aki.sta)
BD usuwane parami
	N	R
	ważnych	Spearman	t(N-2)	poziom p
WIEK & DIUR0_2	48	-0.223907	-1.55818	0.126046
WIEK & DIUR2_4	48	0.133706	0.915056	0.364934
WIEK & DIUR4_6	48	0.201147	1.39271	0.170404
WIEK & DIUR6_8	48	-0.094858	-0.646273	0.521314
WIEK & DIUR8_10	48	-0.216175	-1.50168	0.140013
WIEK & DIUR1012	48	-0.148426	-1.01795	0.314026
WIEK & DIUR1214	48	0.14893	1.02149	0.312366
WIEK & DIUR1416	48	0.037162	0.252219	0.801995
WIEK & DIUR1618	48	-0.183128	-1.2634	0.212811
WIEK & DIUR1820	48	0.0569892	0.387149	0.700431
WIEK & DIUR2022	48	0.206355	1.43035	0.159374
WIEK & DIUR2224	48	-0.0606786	-0.412302	0.682033
WIEK & GODZ_AKI	2
WIEK & DIUR_1D	48	-0.0348644	-0.236606	0.814013
WIEK & KREA_3M	47	0.134965	0.913735	0.365726
WIEK & CKD_EPI	47	-0.548058	-4.3954	6.67178e-05
WIEK & MDRD	47	-0.347966	-2.48983	0.0165421
MASA & DIUR0_2	48	0.0149801	0.101611	0.919507
MASA & DIUR2_4	48	-0.114087	-0.778858	0.440052
MASA & DIUR4_6	48	0.0717916	0.488174	0.627746
MASA & DIUR6_8	48	0.236845	1.65341	0.105057
MASA & DIUR8_10	48	0.191487	1.32321	0.192305
MASA & DIUR1012	48	0.130959	0.895921	0.374959
MASA & DIUR1214	48	0.0515072	0.349803	0.728083
MASA & DIUR1416	48	-0.167773	-1.15425	0.254359
MASA & DIUR1618	48	-0.230715	-1.60817	0.114641
MASA & DIUR1820	48	-0.197962	-1.36975	0.177414
MASA & DIUR2022	48	0.0284176	0.192816	0.847952
MASA & DIUR2224	48	-0.0190063	-0.12893	0.897975
MASA & GODZ_AKI	2
MASA & DIUR_1D	48	-0.0265203	-0.179933	0.857996
MASA & KREA_3M	47	0.353806	2.53753	0.0146976
MASA & CKD_EPI	47	-0.134608	-0.911269	0.36701
MASA & MDRD	47	-0.171706	-1.1692	0.248479
WZROST & DIUR0_2	48	0.0337706	0.229174	0.819749
WZROST & DIUR2_4	48	-0.0280803	-0.190525	0.849736
WZROST & DIUR4_6	48	0.132145	0.904183	0.370609
WZROST & DIUR6_8	48	0.038481	0.261184	0.795116
WZROST & DIUR8_10	48	0.179375	1.23663	0.2225
WZROST & DIUR1012	48	0.0375226	0.25467	0.800113
WZROST & DIUR1214	48	0.0236238	0.160269	0.873371
WZROST & DIUR1416	48	0.0462041	0.313706	0.755162
WZROST & DIUR1618	48	0.0466332	0.316626	0.75296
WZROST & DIUR1820	48	0.115868	0.791186	0.432896
WZROST & DIUR2022	48	0.17658	1.21675	0.229907
WZROST & DIUR2224	48	0.132174	0.90438	0.370506
WZROST & GODZ_AKI	2
WZROST & DIUR_1D	48	0.174816	1.2042	0.234671
WZROST & KREA_3M	47	0.422452	3.12659	0.00309594
WZROST & CKD_EPI	47	0.0732288	0.492556	0.624721
WZROST & MDRD	47	-0.0295226	-0.19813	0.843836
BMI & DIUR0_2	48	-0.0342481	-0.232418	0.817244
BMI & DIUR2_4	48	-0.120461	-0.823003	0.414753
BMI & DIUR4_6	48	0.0278766	0.189142	0.850814
BMI & DIUR6_8	48	0.245738	1.7194	0.0922653
BMI & DIUR8_10	48	0.0524503	0.356225	0.7233
BMI & DIUR1012	48	0.0831972	0.566234	0.573987
BMI & DIUR1214	48	0.0351137	0.2383	0.812707
BMI & DIUR1416	48	-0.23996	-1.67647	0.10043
BMI & DIUR1618	48	-0.338409	-2.43911	0.0186405
BMI & DIUR1820	48	-0.247548	-1.73289	0.0898154
BMI & DIUR2022	48	-0.00711348	-0.0482472	0.961728
BMI & DIUR2224	48	-0.117291	-0.801037	0.427228
BMI & GODZ_AKI	2
BMI & DIUR_1D	48	-0.103728	-0.707335	0.482927
BMI & KREA_3M	47	0.0860738	0.579551	0.565108
BMI & CKD_EPI	47	-0.215598	-1.48111	0.145546
BMI & MDRD	47	-0.164209	-1.11671	0.270046
CAD & DIUR0_2	39	0.124595	0.763831	0.449812
CAD & DIUR2_4	39	0.0174282	0.106027	0.916133
CAD & DIUR4_6	39	-0.0366726	-0.223221	0.824591
CAD & DIUR6_8	39	-0.278123	-1.76125	0.0864597
CAD & DIUR8_10	39	-0.348309	-2.26021	0.0297826
CAD & DIUR1012	39	-0.066052	-0.402658	0.689517
CAD & DIUR1214	39	0.0234781	0.142851	0.887183
CAD & DIUR1416	39	-0.145033	-0.891626	0.378355
CAD & DIUR1618	39	-0.10926	-0.668605	0.507898
CAD & DIUR1820	39	-0.162202	-0.999877	0.323864
CAD & DIUR2022	39	0.0481797	0.293406	0.770851
CAD & DIUR2224	39	-0.116342	-0.712522	0.480611
CAD & GODZ_AKI	1
CAD & DIUR_1D	39	-0.138921	-0.853298	0.398985
CAD & KREA_3M	39	-0.0900073	-0.549724	0.585812
CAD & CKD_EPI	39	-0.0270729	-0.164738	0.870047
CAD & MDRD	39	0.0418375	0.25471	0.800357
ESL & DIUR0_2	48	-0.154962	-1.06385	0.292949
ESL & DIUR2_4	48	-0.124371	-0.850127	0.399658
ESL & DIUR4_6	48	0.363014	2.64233	0.011216
ESL & DIUR6_8	48	0.153956	1.05678	0.29613
ESL & DIUR8_10	48	-0.132861	-0.909167	0.368001
ESL & DIUR1012	48	0.0112564	0.0763496	0.939472
ESL & DIUR1214	48	0.23894	1.66891	0.101928
ESL & DIUR1416	48	-0.229729	-1.60092	0.116241
ESL & DIUR1618	48	0.0163116	0.110645	0.912379
ESL & DIUR1820	48	-0.144558	-0.990848	0.326944
ESL & DIUR2022	48	0.229243	1.59734	0.117038
ESL & DIUR2224	48	0.0447859	0.304058	0.762455
ESL & GODZ_AKI	2
ESL & DIUR_1D	48	0.0478996	0.325245	0.746471
ESL & KREA_3M	47	-0.0242082	-0.162441	0.871685
ESL & CKD_EPI	47	-0.223586	-1.53881	0.130852
ESL & MDRD	47	-0.184678	-1.26054	0.213973
ADRENALI & DIUR0_2	48	0.0098981	0.0671355	0.946765
ADRENALI & DIUR2_4	48	0.0145445	0.0986563	0.92184
ADRENALI & DIUR4_6	48	-0.0177634	-0.120496	0.904615
ADRENALI & DIUR6_8	48	0.14325	0.981691	0.331387
ADRENALI & DIUR8_10	48	0.445628	3.37616	0.00150275
ADRENALI & DIUR1012	48	0.215882	1.49955	0.140565
ADRENALI & DIUR1214	48	-0.120869	-0.825831	0.413163
ADRENALI & DIUR1416	48	-0.245428	-1.71709	0.09269
ADRENALI & DIUR1618	48	0.14867	1.01966	0.313223
ADRENALI & DIUR1820	48	-0.327668	-2.35221	0.0229976
ADRENALI & DIUR2022	48	-0.233558	-1.62913	0.110116
ADRENALI & DIUR2224	48	0.14971	1.02696	0.309811
ADRENALI & GODZ_AKI	2
ADRENALI & DIUR_1D	48	0.0197137	0.133731	0.894199
ADRENALI & KREA_3M	47	0.0376494	0.252739	0.801621
ADRENALI & CKD_EPI	47	-0.0248151	-0.166516	0.868497
ADRENALI & MDRD	47	-0.082494	-0.555279	0.581454
NORADREN & DIUR0_2	48	-0.112869	-0.770441	0.444978
NORADREN & DIUR2_4	48	-0.10938	-0.746331	0.459265
NORADREN & DIUR4_6	48	0.0757067	0.514946	0.609057
NORADREN & DIUR6_8	48	0.268526	1.89067	0.0649772
NORADREN & DIUR8_10	48	0.02823	0.191542	0.848944
NORADREN & DIUR1012	48	-0.0831228	-0.565724	0.574331
NORADREN & DIUR1214	48	0.0807058	0.549165	0.585549
NORADREN & DIUR1416	48	0.00559966	0.0379793	0.969869
NORADREN & DIUR1618	48	-0.122367	-0.836219	0.407355
NORADREN & DIUR1820	48	-0.0640518	-0.435314	0.66537
NORADREN & DIUR2022	48	0.00858401	0.0582217	0.953824
NORADREN & DIUR2224	48	-0.0372896	-0.253086	0.801329
NORADREN & GODZ_AKI	2
NORADREN & DIUR_1D	48	-0.191452	-1.32296	0.192386
NORADREN & KREA_3M	47	0.109578	0.739524	0.46343
NORADREN & CKD_EPI	47	-0.175636	-1.19681	0.23765
NORADREN & MDRD	47	-0.17676	-1.20471	0.234612
CZAS_CPB & DIUR0_2	48	-0.312803	-2.23362	0.0304122
CZAS_CPB & DIUR2_4	48	-0.319491	-2.28674	0.0268616
CZAS_CPB & DIUR4_6	48	0.0243477	0.165183	0.869524
CZAS_CPB & DIUR6_8	48	0.512678	4.04989	0.000194872
CZAS_CPB & DIUR8_10	48	0.371728	2.71579	0.00928242
CZAS_CPB & DIUR1012	48	-0.0761853	-0.51822	0.606789
CZAS_CPB & DIUR1214	48	-0.116099	-0.792784	0.431974
CZAS_CPB & DIUR1416	48	0.0373803	0.253703	0.800856
CZAS_CPB & DIUR1618	48	0.165136	1.1356	0.262008
CZAS_CPB & DIUR1820	48	-0.173649	-1.19591	0.237859
CZAS_CPB & DIUR2022	48	-0.000305807	-0.00207408	0.998354
CZAS_CPB & DIUR2224	48	-0.084328	-0.573985	0.568774
CZAS_CPB & GODZ_AKI	2
CZAS_CPB & DIUR_1D	48	-0.194599	-1.34556	0.18504
CZAS_CPB & KREA_3M	47	0.055816	0.37501	0.709415
CZAS_CPB & CKD_EPI	47	-0.0792994	-0.533637	0.596219
CZAS_CPB & MDRD	47	-0.19222	-1.31395	0.195521
CZASKLEM & DIUR0_2	48	-0.198496	-1.3736	0.176224
CZASKLEM & DIUR2_4	48	-0.324972	-2.33057	0.0242162
CZASKLEM & DIUR4_6	48	0.00874262	0.0592976	0.952972
CZASKLEM & DIUR6_8	48	0.472739	3.63852	0.000691506
CZASKLEM & DIUR8_10	48	0.365434	2.66265	0.0106471
CZASKLEM & DIUR1012	48	-0.0775128	-0.527304	0.600517
CZASKLEM & DIUR1214	48	-0.101559	-0.692387	0.492175
CZASKLEM & DIUR1416	48	0.0330989	0.22461	0.823277
CZASKLEM & DIUR1618	48	0.101955	0.695115	0.49048
CZASKLEM & DIUR1820	48	-0.178424	-1.22987	0.225
CZASKLEM & DIUR2022	48	0.0368308	0.249968	0.803725
CZASKLEM & DIUR2224	48	-0.136057	-0.931448	0.356485
CZASKLEM & GODZ_AKI	2
CZASKLEM & DIUR_1D	48	-0.14394	-0.98652	0.329039
CZASKLEM & KREA_3M	47	0.0813321	0.547406	0.586805
CZASKLEM & CKD_EPI	47	-0.0882694	-0.594449	0.555189
CZASKLEM & MDRD	47	-0.185268	-1.26471	0.212487
OBJHEMOF & DIUR0_2	48	-0.199038	-1.3775	0.175023
OBJHEMOF & DIUR2_4	48	0.0656617	0.446302	0.657473
OBJHEMOF & DIUR4_6	48	0.0677486	0.460551	0.647291
OBJHEMOF & DIUR6_8	48	0.0678456	0.461214	0.646819
OBJHEMOF & DIUR8_10	48	0.146887	1.00716	0.319128
OBJHEMOF & DIUR1012	48	0.0703834	0.47855	0.634525
OBJHEMOF & DIUR1214	48	0.0885428	0.602895	0.54954
OBJHEMOF & DIUR1416	48	0.324256	2.32482	0.0245492
OBJHEMOF & DIUR1618	48	0.0756185	0.514342	0.609475
OBJHEMOF & DIUR1820	48	0.197238	1.36454	0.179036
OBJHEMOF & DIUR2022	48	-0.0930248	-0.633673	0.529433
OBJHEMOF & DIUR2224	48	-0.0351483	-0.238535	0.812526
OBJHEMOF & GODZ_AKI	2
OBJHEMOF & DIUR_1D	48	0.0148954	0.101037	0.919961
OBJHEMOF & KREA_3M	47	0.243932	1.68731	0.0984641
OBJHEMOF & CKD_EPI	47	-0.340974	-2.43314	0.0190053
OBJHEMOF & MDRD	47	-0.292564	-2.05238	0.0459763
ODEBRTBW & DIUR0_2	48	-0.188909	-1.30473	0.198474
ODEBRTBW & DIUR2_4	48	0.0604334	0.41063	0.68325
ODEBRTBW & DIUR4_6	48	0.0666402	0.452983	0.65269
ODEBRTBW & DIUR6_8	48	0.0491429	0.333707	0.740117
ODEBRTBW & DIUR8_10	48	0.121189	0.828047	0.411919
ODEBRTBW & DIUR1012	48	0.0539932	0.366735	0.715498
ODEBRTBW & DIUR1214	48	0.0844194	0.574611	0.568354
ODEBRTBW & DIUR1416	48	0.351745	2.54851	0.0142209
ODEBRTBW & DIUR1618	48	0.108227	0.738367	0.464042
ODEBRTBW & DIUR1820	48	0.204169	1.41454	0.163937
ODEBRTBW & DIUR2022	48	-0.132876	-0.909272	0.367946
ODEBRTBW & DIUR2224	48	-0.0425475	-0.288832	0.774007
ODEBRTBW & GODZ_AKI	2
ODEBRTBW & DIUR_1D	48	0.015708	0.10655	0.915609
ODEBRTBW & KREA_3M	47	0.205341	1.40746	0.166161
ODEBRTBW & CKD_EPI	47	-0.326085	-2.31392	0.0252955
ODEBRTBW & MDRD	47	-0.281935	-1.97125	0.0548637
ODEBRWOD & DIUR0_2	48	-0.20001	-1.38451	0.172883
ODEBRWOD & DIUR2_4	48	0.0679798	0.46213	0.646166
ODEBRWOD & DIUR4_6	48	0.0656061	0.445923	0.657745
ODEBRWOD & DIUR6_8	48	0.0329693	0.22373	0.823958
ODEBRWOD & DIUR8_10	48	0.104837	0.714982	0.478233
ODEBRWOD & DIUR1012	48	0.037587	0.255108	0.799777
ODEBRWOD & DIUR1214	48	0.0872397	0.593953	0.555453
ODEBRWOD & DIUR1416	48	0.367215	2.67765	0.0102443
ODEBRWOD & DIUR1618	48	0.124494	0.850977	0.39919
ODEBRWOD & DIUR1820	48	0.202064	1.39933	0.168421
ODEBRWOD & DIUR2022	48	-0.14061	-0.96323	0.340468
ODEBRWOD & DIUR2224	48	-0.0427374	-0.290124	0.773025
ODEBRWOD & GODZ_AKI	2
ODEBRWOD & DIUR_1D	48	0.0140841	0.0955328	0.924307
ODEBRWOD & KREA_3M	47	0.204534	1.40169	0.167868
ODEBRWOD & CKD_EPI	47	-0.3277	-2.32675	0.0245387
ODEBRWOD & MDRD	47	-0.287581	-2.01424	0.0499851
DIURBLOK & DIUR0_2	48	0.0581197	0.394855	0.694775
DIURBLOK & DIUR2_4	48	0.0221921	0.150551	0.880988
DIURBLOK & DIUR4_6	48	-0.149954	-1.02867	0.309016
DIURBLOK & DIUR6_8	48	0.123041	0.840893	0.404758
DIURBLOK & DIUR8_10	48	0.111291	0.75953	0.451411
DIURBLOK & DIUR1012	48	-0.0447571	-0.303862	0.762603
DIURBLOK & DIUR1214	48	0.128601	0.879519	0.383691
DIURBLOK & DIUR1416	48	-0.04458	-0.302657	0.763516
DIURBLOK & DIUR1618	48	0.0558386	0.379308	0.706205
DIURBLOK & DIUR1820	48	-0.150252	-1.03076	0.308043
DIURBLOK & DIUR2022	48	0.192856	1.33304	0.189083
DIURBLOK & DIUR2224	48	0.147908	1.01431	0.315738
DIURBLOK & GODZ_AKI	2
DIURBLOK & DIUR_1D	48	0.125932	0.860968	0.393722
DIURBLOK & KREA_3M	47	-0.392656	-2.86404	0.00633297
DIURBLOK & CKD_EPI	47	0.448856	3.36952	0.00155306
DIURBLOK & MDRD	47	0.422501	3.12703	0.00309217
PŁYNOTRZ & DIUR0_2	48	-0.278823	-1.96916	0.0549752
PŁYNOTRZ & DIUR2_4	48	0.0136414	0.0925292	0.926679
PŁYNOTRZ & DIUR4_6	48	0.114056	0.778644	0.440177
PŁYNOTRZ & DIUR6_8	48	0.267312	1.88147	0.0662454
PŁYNOTRZ & DIUR8_10	48	0.317853	2.2737	0.0276975
PŁYNOTRZ & DIUR1012	48	0.139271	0.953875	0.345133
PŁYNOTRZ & DIUR1214	48	0.14572	0.998986	0.323028
PŁYNOTRZ & DIUR1416	48	0.257064	1.80412	0.0777622
PŁYNOTRZ & DIUR1618	48	0.133884	0.916297	0.36429
PŁYNOTRZ & DIUR1820	48	-0.0393965	-0.267407	0.790351
PŁYNOTRZ & DIUR2022	48	-0.0856358	-0.582951	0.562773
PŁYNOTRZ & DIUR2224	48	-0.101877	-0.69458	0.490812
PŁYNOTRZ & GODZ_AKI	2
PŁYNOTRZ & DIUR_1D	48	-0.00217646	-0.0147615	0.988286
PŁYNOTRZ & KREA_3M	47	-0.023359	-0.156739	0.876151
PŁYNOTRZ & CKD_EPI	47	-0.226562	-1.5604	0.125671
PŁYNOTRZ & MDRD	47	-0.149971	-1.01755	0.314333
PŁYNODEB & DIUR0_2	48	-0.15697	-1.07799	0.28666
PŁYNODEB & DIUR2_4	48	0.000164261	0.00111407	0.999116
PŁYNODEB & DIUR4_6	48	0.10659	0.72707	0.470867
PŁYNODEB & DIUR6_8	48	0.304731	2.16999	0.0352079
PŁYNODEB & DIUR8_10	48	0.328629	2.35995	0.0225755
PŁYNODEB & DIUR1012	48	-0.0645875	-0.43897	0.662738
PŁYNODEB & DIUR1214	48	0.0457644	0.310715	0.757421
PŁYNODEB & DIUR1416	48	-0.0247985	-0.168243	0.867129
PŁYNODEB & DIUR1618	48	0.103882	0.708397	0.482273
PŁYNODEB & DIUR1820	48	0.0681963	0.463609	0.645114
PŁYNODEB & DIUR2022	48	0.214412	1.48884	0.143354
PŁYNODEB & DIUR2224	48	0.172878	1.19044	0.239982
PŁYNODEB & GODZ_AKI	2
PŁYNODEB & DIUR_1D	48	0.0973136	0.663161	0.510537
PŁYNODEB & KREA_3M	47	-0.0765199	-0.51482	0.609198
PŁYNODEB & CKD_EPI	47	0.0126061	0.0845713	0.932977
PŁYNODEB & MDRD	47	0.0118117	0.0792409	0.937192
BILANSPŁ & DIUR0_2	48	-0.0105069	-0.0712649	0.943496
BILANSPŁ & DIUR2_4	48	-0.0346694	-0.235281	0.815035
BILANSPŁ & DIUR4_6	48	-0.0307688	-0.208783	0.835539
BILANSPŁ & DIUR6_8	48	-0.141521	-0.969599	0.337317
BILANSPŁ & DIUR8_10	48	-0.121404	-0.829538	0.411084
BILANSPŁ & DIUR1012	48	0.212351	1.47385	0.147333
BILANSPŁ & DIUR1214	48	0.0201656	0.136797	0.891788
BILANSPŁ & DIUR1416	48	0.160584	1.10345	0.27557
BILANSPŁ & DIUR1618	48	-0.0456653	-0.310041	0.75793
BILANSPŁ & DIUR1820	48	-0.0510667	-0.346804	0.73032
BILANSPŁ & DIUR2022	48	-0.288088	-2.04042	0.0470731
BILANSPŁ & DIUR2224	48	-0.264562	-1.86064	0.0691941
BILANSPŁ & GODZ_AKI	2
BILANSPŁ & DIUR_1D	48	-0.115366	-0.787708	0.434908
BILANSPŁ & KREA_3M	47	0.0490375	0.32935	0.743419
BILANSPŁ & CKD_EPI	47	-0.177002	-1.20642	0.233962
BILANSPŁ & MDRD	47	-0.112442	-0.759099	0.451751
ŚRPO2CPB & DIUR0_2	48	-0.260277	-1.8283	0.0739935
ŚRPO2CPB & DIUR2_4	48	-0.0575318	-0.390847	0.697714
ŚRPO2CPB & DIUR4_6	48	0.0568849	0.386438	0.700954
ŚRPO2CPB & DIUR6_8	48	0.102386	0.698081	0.48864
ŚRPO2CPB & DIUR8_10	48	0.114236	0.779893	0.439448
ŚRPO2CPB & DIUR1012	48	0.151592	1.04017	0.303698
ŚRPO2CPB & DIUR1214	48	0.0920606	0.627048	0.533728
ŚRPO2CPB & DIUR1416	48	0.0204365	0.138636	0.890343
ŚRPO2CPB & DIUR1618	48	0.213876	1.48494	0.144381
ŚRPO2CPB & DIUR1820	48	0.0357492	0.242618	0.80938
ŚRPO2CPB & DIUR2022	48	0.0975735	0.664949	0.509403
ŚRPO2CPB & DIUR2224	48	0.251986	1.76604	0.084025
ŚRPO2CPB & GODZ_AKI	2
ŚRPO2CPB & DIUR_1D	48	0.0569768	0.387064	0.700494
ŚRPO2CPB & KREA_3M	47	-0.0365635	-0.24544	0.807232
ŚRPO2CPB & CKD_EPI	47	-0.12877	-0.871067	0.388341
ŚRPO2CPB & MDRD	47	-0.0684112	-0.459994	0.647736
HT_0 & DIUR0_2	48	0.107021	0.730046	0.469064
HT_0 & DIUR2_4	48	-0.084664	-0.576289	0.567229
HT_0 & DIUR4_6	48	0.0622019	0.422692	0.674489
HT_0 & DIUR6_8	48	-0.162617	-1.1178	0.269455
HT_0 & DIUR8_10	48	-0.0701262	-0.476793	0.635767
HT_0 & DIUR1012	48	0.0294849	0.200063	0.842313
HT_0 & DIUR1214	48	-0.0638595	-0.434002	0.666316
HT_0 & DIUR1416	48	-0.0613429	-0.416833	0.67874
HT_0 & DIUR1618	48	0.186227	1.28554	0.205039
HT_0 & DIUR1820	48	-0.191935	-1.32643	0.191245
HT_0 & DIUR2022	48	-0.12115	-0.827776	0.412071
HT_0 & DIUR2224	48	0.00308366	0.0209145	0.983404
HT_0 & GODZ_AKI	2
HT_0 & DIUR_1D	48	-0.0129553	-0.0878743	0.930358
HT_0 & KREA_3M	47	-0.0737966	-0.496396	0.622031
HT_0 & CKD_EPI	47	0.405089	2.9722	0.00473457
HT_0 & MDRD	47	0.277593	1.93833	0.0588715
HTCPB_1 & DIUR0_2	48	-0.091417	-0.622627	0.536604
HTCPB_1 & DIUR2_4	48	-0.237335	-1.65703	0.104319
HTCPB_1 & DIUR4_6	48	0.0638149	0.433698	0.666535
HTCPB_1 & DIUR6_8	48	0.208097	1.44297	0.155803
HTCPB_1 & DIUR8_10	48	0.0847258	0.576712	0.566946
HTCPB_1 & DIUR1012	48	-0.118233	-0.807562	0.423499
HTCPB_1 & DIUR1214	48	-0.175076	-1.20605	0.233964
HTCPB_1 & DIUR1416	48	-0.0600233	-0.407833	0.685288
HTCPB_1 & DIUR1618	48	0.0877574	0.597505	0.553101
HTCPB_1 & DIUR1820	48	-0.106086	-0.723596	0.472978
HTCPB_1 & DIUR2022	48	0.00611196	0.0414541	0.967113
HTCPB_1 & DIUR2224	48	0.0146806	0.0995792	0.921111
HTCPB_1 & GODZ_AKI	2
HTCPB_1 & DIUR_1D	48	-0.129545	-0.886085	0.380181
HTCPB_1 & KREA_3M	47	0.254112	1.76249	0.0847783
HTCPB_1 & CKD_EPI	47	0.128161	0.866879	0.390607
HTCPB_1 & MDRD	47	-0.0555964	-0.37353	0.710508
HTCPB_2 & DIUR0_2	46	0.0699655	0.465239	0.644055
HTCPB_2 & DIUR2_4	46	0.0270846	0.179725	0.858194
HTCPB_2 & DIUR4_6	46	0.120403	0.804516	0.425425
HTCPB_2 & DIUR6_8	46	0.253733	1.74002	0.088847
HTCPB_2 & DIUR8_10	46	-0.0531175	-0.35284	0.725893
HTCPB_2 & DIUR1012	46	-0.223914	-1.52397	0.134672
HTCPB_2 & DIUR1214	46	-0.0766319	-0.509817	0.612727
HTCPB_2 & DIUR1416	46	-0.019221	-0.127521	0.899109
HTCPB_2 & DIUR1618	46	0.0187563	0.124437	0.901536
HTCPB_2 & DIUR1820	46	-0.0179571	-0.119133	0.905712
HTCPB_2 & DIUR2022	46	-0.204405	-1.38511	0.173001
HTCPB_2 & DIUR2224	46	-0.172504	-1.16168	0.251629
HTCPB_2 & GODZ_AKI	2
HTCPB_2 & DIUR_1D	46	0.0604403	0.40165	0.689886
[truncated: 7,972 more rows]
[truncated: 79 more columns]

## Sheet: Predykcja AKI
Model: Regresja logistyczna (logit Liczba 0:33 1: 15				Model: Regresja logistyczna (logit Liczba 0:33 1: 15				Model: Regresja logistyczna (logit Liczba 0:33 1: 15				Model: Regresja logistyczna (logit Liczba 0:33 1: 15				Model: Regresja logistyczna (logit Liczba 0:33 1: 15				Model: Regresja logistyczna (logit Liczba 0:33 1: 15				Model: Regresja logistyczna (logit Liczba 0:33 1: 15				Model: Regresja logistyczna (logit Liczba 0:33 1: 15				Model: Regresja logistyczna (logit Liczba 0:33 1: 15
Zmn. zal: AKIKDIGO Strata: najw.wiaryg. bł.średnkw.skal. do 1				Zmn. zal: AKIKDIGO Strata: najw.wiaryg. bł.średnkw.skal. do 1				Zmn. zal: AKIKDIGO Strata: najw.wiaryg. bł.średnkw.skal. do 1				Zmn. zal: AKIKDIGO Strata: najw.wiaryg. bł.średnkw.skal. do 1				Zmn. zal: AKIKDIGO Strata: najw.wiaryg. bł.średnkw.skal. do 1				Zmn. zal: AKIKDIGO Strata: najw.wiaryg. bł.średnkw.skal. do 1				Zmn. zal: AKIKDIGO Strata: najw.wiaryg. bł.średnkw.skal. do 1				Zmn. zal: AKIKDIGO Strata: najw.wiaryg. bł.średnkw.skal. do 1				Zmn. zal: AKIKDIGO Strata: najw.wiaryg. bł.średnkw.skal. do 1
Końc.strata 26.254724222 Chi2(1)=7.1148 p=.00765				Końc.strata 28.663491819 Chi2(1)=2.2973 p=.12961				Końc.strata 25.619140317 Chi2(1)=8.3860 p=.00378				Końc.strata 25.145082943 Chi2(1)=9.3341 p=.00225				Końc.strata 27.385631013 Chi2(1)=4.8530 p=.02760				Końc.strata 25.227514191 Chi2(1)=9.1693 p=.00246				Końc.strata 26.094045263 Chi2(1)=7.4362 p=.00640				Końc.strata 27.257445209 Chi2(1)=5.1094 p=.02380				Końc.strata 29.690085823 Chi2(1)=.24412 p=.62125
		/ 1 r.ż.				męska				/ 1 L
	Stała B0	WIEK			Stała B0	PŁEĆ			Stała B0	DIURBLKL			Stała B0	LGIL6_S1			Stała B0	LGIL8_S1			Stała B0	LGTNF_S1			Stała B0	LGNGALM1			Stała B0	LGMMP9M1			Stała B0	LGIL18M1
Ocena	-8.36625	0.110974		Ocena	-0.223144	-0.96644		Ocena	1.03247	-1.45819		Ocena	-7.50535	1.42902		Ocena	-3.38484	0.869019		Ocena	-4.5009	2.46242		Ocena	-8.58724	0.863998		Ocena	-5.01899	0.503274		Ocena	0.423276	-0.370934
Błąd standard.	3.43321	0.0491715		Błąd standard.	0.474358	0.641372		Błąd standard.	0.744123	0.574663		Błąd standard.	2.6422	0.548379		Błąd standard.	1.3316	0.421579		Błąd standard.	1.53456	0.954527		Błąd standard.	3.16059	0.343486		Błąd standard.	2.12238	0.244504		Błąd standard.	2.47531	0.754486
t(46)	-2.43686	2.25687		t(46)	-0.470412	-1.50683		t(46)	1.3875	-2.53746		t(46)	-2.84057	2.60589		t(46)	-2.54194	2.06134		t(46)	-2.93303	2.57973		t(46)	-2.71697	2.51538		t(46)	-2.36479	2.05835		t(46)	0.170999	-0.491638
poziom p	0.0187432	0.0288097		poziom p	0.640284	0.138691		poziom p	0.171974	0.0146195		poziom p	0.00668732	0.0123062		poziom p	0.0144569	0.0449484		poziom p	0.00521803	0.0131481		poziom p	0.00925403	0.0154467		poziom p	0.0223149	0.0452473		poziom p	0.864974	0.625313
-95%CL	-15.277	0.0119968		-95%CL	-1.17798	-2.25746		-95%CL	-0.465369	-2.61492		-95%CL	-12.8238	0.325188		-95%CL	-6.0652	0.0204236		-95%CL	-7.58981	0.541056		-95%CL	-14.9492	0.172596		-95%CL	-9.29113	0.0111128		-95%CL	-4.55926	-1.88964
+95%CL	-1.45556	0.209951		+95%CL	0.731689	0.324575		+95%CL	2.53031	-0.30145		+95%CL	-2.18688	2.53285		+95%CL	-0.704471	1.71761		+95%CL	-1.412	4.38378		+95%CL	-2.22529	1.5554		+95%CL	-0.746852	0.995436		+95%CL	5.40581	1.14777
Chi-kwadrat Walda	5.93828	5.09348		Chi-kwadrat Walda	0.221288	2.27054		Chi-kwadrat Walda	1.92516	6.43872		Chi-kwadrat Walda	8.06884	6.79069		Chi-kwadrat Walda	6.46145	4.24913		Chi-kwadrat Walda	8.60268	6.65499		Chi-kwadrat Walda	7.38192	6.32713		Chi-kwadrat Walda	5.59223	4.23679		Chi-kwadrat Walda	0.0292408	0.241708
poziom p	0.0148208	0.0240227		poziom p	0.638064	0.131863		poziom p	0.165298	0.0111706		poziom p	0.00450614	0.00916771		poziom p	0.0110286	0.0392786		poziom p	0.00335907	0.00989227		poziom p	0.0065918	0.0118953		poziom p	0.0180463	0.039565		poziom p	0.864225	0.622978
Iloraz szans z.jedn.	0.000232585	1.11737		Iloraz szans z.jedn.	0.8	0.380435		Iloraz szans z.jedn.	2.808	0.232658		Iloraz szans z.jedn.	0.000550134	4.17459		Iloraz szans z.jedn.	0.0338832	2.38457		Iloraz szans z.jedn.	0.011099	11.7331		Iloraz szans z.jedn.	0.00018647	2.37263		Iloraz szans z.jedn.	0.00661121	1.65413		Iloraz szans z.jedn.	1.52696	0.690089
-95%CL	2.31902e-07	1.01207		-95%CL	0.307901	0.104616		-95%CL	0.627903	0.0731733		-95%CL	2.6958e-06	1.38429		-95%CL	0.00232229	1.02063		-95%CL	0.000505579	1.71782		-95%CL	3.21849e-07	1.18839		-95%CL	9.22392e-05	1.01117		-95%CL	0.0104698	0.151127
+95%CL	0.23327	1.23362		+95%CL	2.07859	1.38344		+95%CL	12.5575	0.739745		+95%CL	0.112266	12.5893		+95%CL	0.49437	5.57122		+95%CL	0.243655	80.1404		+95%CL	0.108036	4.73698		+95%CL	0.473856	2.7059		+95%CL	222.698	3.15115
Iloraz szans zakr.		447.451		Iloraz szans zakr.		0.380435		Iloraz szans zakr.		0.0060745		Iloraz szans zakr.		681.595		Iloraz szans zakr.		34.1769		Iloraz szans zakr.		196.757		Iloraz szans zakr.		62.356		Iloraz szans zakr.		50.4213		Iloraz szans zakr.		0.464179
-95%CL		1.93445		-95%CL		0.104616		-95%CL		0.000105983		-95%CL		4.41366		-95%CL		1.08654		-95%CL		3.19179		-95%CL		2.28324		-95%CL		1.09042		-95%CL		0.020045
+95%CL		103498		+95%CL		1.38344		+95%CL		0.348166		+95%CL		105258		+95%CL		1075.03		+95%CL		12129		+95%CL		1702.96		+95%CL		2331.49		+95%CL		10.7489
Model: Regresja logistyczna (logit Liczba 0:33 1: 15
Zmn. zal: AKIKDIGO Strata: najw.wiaryg. bł.średnkw.skal. do 1
Końc.strata 8.557985770 Chi2(8)=42.508 p=.00000
	Stała B0	WIEK	PŁEĆ	DIURBLKL	LGIL6_S1	LGIL8_S1	LGTNF_S1	LGNGALM1	LGMMP9M1
Ocena	-56.8172	0.144606	-3.2134	-3.36732	3.51084	2.47788	0.715228	1.41891	1.61425
Błąd standard.	24.6206	0.121263	2.7643	1.49636	1.9035	1.52887	1.4317	0.850371	1.02334
t(39)	-2.30771	1.1925	-1.16246	-2.25033	1.84441	1.62073	0.499565	1.66858	1.57743
poziom p	0.0264088	0.240271	0.252111	0.0301423	0.0727284	0.113134	0.620188	0.103211	0.122773
-95%CL	-106.617	-0.100672	-8.80472	-6.394	-0.33935	-0.614543	-2.18066	-0.301126	-0.455648
+95%CL	-7.01727	0.389884	2.37792	-0.340638	7.36103	5.57031	3.61112	3.13895	3.68415
Chi-kwadrat Walda	5.32551	1.42205	1.35132	5.06401	3.40186	2.62677	0.249565	2.78416	2.4883
poziom p	0.0210218	0.233075	0.245055	0.0244345	0.065132	0.105085	0.617385	0.0952106	0.114705
Iloraz szans z.jedn.	2.11157e-25	1.15558	0.0402197	0.034482	33.4764	11.916	2.04465	4.13262	5.02413
-95%CL	0	0.90423	0.000150024	0.00167156	0.712233	0.540888	0.112967	0.739984	0.634037
+95%CL	0.000896268	1.47681	10.7825	0.711317	1573.46	262.516	37.0074	23.0796	39.8113
Iloraz szans zakr.		2845.07	0.0402197	7.61334e-06	9151087	23616.9	4.63755	886.466	289156
-95%CL		0.0039385	0.000150024	1.90954e-10	0.212383	0.0822985	0.00930139	0.23683	0.0287414
+95%CL		2055203712	10.7825	0.303543		6777227776	2312.23	3.31809e+06	2909089824768
Model: Regresja logistyczna (logit Liczba 0:33 1: 15
Zmn. zal: AKIKDIGO Strata: najw.wiaryg. bł.średnkw.skal. do 1
Końc.strata 8.685799172 Chi2(7)=42.253 p=.00000
	Stała B0	WIEK	PŁEĆ	DIURBLKL	LGIL6_S1	LGIL8_S1	LGNGALM1	LGMMP9M1
Ocena	-57.0923	0.16691	-3.36004	-3.38014	3.38823	2.66095	1.38681	1.64061
Błąd standard.	24.5378	0.113401	2.62389	1.42784	1.83066	1.4982	0.816169	1.00174
t(40)	-2.3267	1.47186	-1.28056	-2.3673	1.85083	1.7761	1.69917	1.63776
poziom p	0.0251308	0.148883	0.207725	0.0228441	0.071589	0.0833242	0.0970537	0.109317
-95%CL	-106.685	-0.0622812	-8.66311	-6.26592	-0.311667	-0.367025	-0.262732	-0.383987
+95%CL	-7.49946	0.396101	1.94304	-0.494359	7.08812	5.68893	3.03635	3.6652
Chi-kwadrat Walda	5.41355	2.16637	1.63983	5.60413	3.42556	3.15452	2.88717	2.68224
poziom p	0.0199872	0.141068	0.200359	0.0179242	0.0642037	0.0757262	0.0892975	0.101482
Iloraz szans z.jedn.	1.60377e-25	1.18165	0.0347339	0.0340428	29.6134	14.3099	4.00205	5.1583
-95%CL	0	0.939619	0.000172845	0.00189997	0.732225	0.692792	0.768948	0.68114
+95%CL	0.000553384	1.48602	6.97993	0.609962	1197.66	295.576	20.829	39.064
Iloraz szans zakr.		9701.52	0.0347339	7.27925e-06	5228180	49695.4	760.273	355056
-95%CL		0.0325341	0.000172845	2.98961e-10	0.240996	0.225028	0.284576	0.0502277
+95%CL		2892946688	6.97993	0.177239		10974743552	2.03115e+06	2509862862848
Model: Regresja logistyczna (logit Liczba 0:33 1: 15
Zmn. zal: AKIKDIGO Strata: najw.wiaryg. bł.średnkw.skal. do 1
Końc.strata 10.824754771 Chi2(6)=37.975 p=.00000
	Stała B0	WIEK	PŁEĆ	DIURBLKL	LGIL6_S1	LGIL8_S1	LGNGALM1
Ocena	-36.9868	0.149193	-0.415438	-3.19975	2.16804	1.8961	1.5341
Błąd standard.	14.533	0.0882071	1.31841	1.24242	1.25726	1.12361	0.686717
t(41)	-2.54502	1.6914	-0.315106	-2.57542	1.72442	1.68751	2.23395
poziom p	0.0147867	0.0983497	0.754279	0.013716	0.0921644	0.0990998	0.0310013
-95%CL	-66.3368	-0.0289446	-3.07802	-5.70887	-0.371039	-0.373071	0.147242
+95%CL	-7.63674	0.327331	2.24714	-0.690634	4.70712	4.16526	2.92095
Chi-kwadrat Walda	6.4771	2.86083	0.0992917	6.63278	2.97364	2.84769	4.99055
poziom p	0.0109319	0.0907707	0.752683	0.0100163	0.0846411	0.0915149	0.0254929
Iloraz szans z.jedn.	8.64664e-17	1.1609	0.660051	0.0407722	8.74115	6.65985	4.63713
-95%CL	1.54984e-29	0.97147	0.0460505	0.0033164	0.690017	0.688616	1.15863
+95%CL	0.000482401	1.38726	9.46064	0.501258	110.733	64.4097	18.5589
Iloraz szans zakr.		3661.51	0.660051	1.3686e-05	19902.2	2220.36	1537.97
-95%CL		0.203528	0.0460505	2.10056e-09	0.183775	0.219566	2.02247
+95%CL		65871444	9.46064	0.0891693	2155345408	22453390	1.16953e+06
Model: Regresja logistyczna (logit Liczba 0:33 1: 15
Zmn. zal: AKIKDIGO Strata: najw.wiaryg. bł.średnkw.skal. do 1
Końc.strata 10.875250812 Chi2(5)=37.874 p=.00000
	Stała B0	WIEK	DIURBLKL	LGIL6_S1	LGIL8_S1	LGNGALM1
Ocena	-37.6276	0.153252	-3.18979	2.13313	2.04584	1.51622
Błąd standard.	14.3854	0.0872005	1.24102	1.25214	1.0326	0.677686
t(42)	-2.61568	1.75747	-2.5703	1.70358	1.98124	2.23734
poziom p	0.0123185	0.086125	0.0137972	0.0958487	0.0541361	0.0306272
-95%CL	-66.6585	-0.0227254	-5.69427	-0.393797	-0.0380423	0.14859
+95%CL	-8.59671	0.32923	-0.68531	4.66005	4.12972	2.88384
Chi-kwadrat Walda	6.84179	3.0887	6.60643	2.90219	3.92531	5.0057
poziom p	0.00890912	0.0788472	0.0101656	0.0884688	0.0475728	0.0252708
Iloraz szans z.jedn.	4.55562e-17	1.16562	0.0411806	8.44122	7.73563	4.55495
-95%CL	1.12357e-29	0.977531	0.0033652	0.674491	0.962672	1.1602
+95%CL	0.000184712	1.3899	0.503934	105.641	62.1602	17.8828
Iloraz szans zakr.		4577.33	1.41718e-05	16969.6	4080.38	1411.89
-95%CL		0.286534	2.21075e-09	0.165638	0.85676	2.03555
+95%CL		73122104	0.0908466	1738536704	19433068	979312
Model: Regresja logistyczna (logit Liczba 0:33 1: 15
Zmn. zal: AKIKDIGO Strata: najw.wiaryg. bł.średnkw.skal. do 1
Końc.strata 12.992010449 Chi2(4)=33.640 p=.00000
		/ 1 r.ż.	/ 1 L
	Stała B0	WIEK	DIURBLKL	LGIL8_S1	LGNGALM1
Ocena	-25.0517	0.133475	-3.05415	2.48417	1.23375
Błąd standard.	8.68295	0.0745035	1.11965	1.01483	0.529551
t(43)	-2.88516	1.79153	-2.72776	2.44788	2.3298
poziom p	0.00609267	0.0802479	0.00919565	0.018527	0.0245803
-95%CL	-42.5625	-0.0167754	-5.31215	0.437583	0.165805
+95%CL	-7.54088	0.283726	-0.796149	4.53077	2.30169
Chi-kwadrat Walda	8.32416	3.20958	7.44067	5.99213	5.42796
poziom p	0.00391474	0.0732178	0.00638011	0.0143752	0.0198231
Iloraz szans z.jedn.	1.31881e-11	1.14279	0.0471629	11.9912	3.43407
-95%CL	3.27587e-19	0.983365	0.00493133	1.54896	1.18034
+95%CL	0.000530933	1.32807	0.451063	92.8295	9.99104
Iloraz szans zakr.		1542.46	2.27825e-05	24228.3	365.594
-95%CL		0.397466	8.42121e-09	5.91958	2.21027
+95%CL		5985876	0.0616353	99163992	60471.8
Model: Regresja logistyczna (logit Liczba 0:33 1: 15
Zmn. zal: AKIKDIGO Strata: najw.wiaryg. bł.średnkw.skal. do 1
Końc.strata 12.915822138 Chi2(5)=33.793 p=.00000
	Stała B0	WIEK	DIURBLKL	LGIL8_S1	LGTNF_S1	LGNGALM1
Ocena	-24.1411	0.116753	-2.93515	2.3592	0.450766	1.21315
Błąd standard.	8.79671	0.0842412	1.13374	1.04371	1.17936	0.535
t(42)	-2.74433	1.38594	-2.58891	2.26039	0.382211	2.26758
poziom p	0.00888157	0.173082	0.013172	0.0290407	0.704232	0.0285615
-95%CL	-41.8936	-0.0532528	-5.22313	0.252905	-1.92929	0.13348
+95%CL	-6.38861	0.286759	-0.647175	4.4655	2.83082	2.29283
Chi-kwadrat Walda	7.53136	1.92082	6.70248	5.10938	0.146085	5.1419
poziom p	0.0060668	0.165776	0.00963227	0.0238035	0.702307	0.0233617
Iloraz szans z.jedn.	3.27838e-11	1.12384	0.0531226	10.5825	1.56951	3.36408
-95%CL	6.39523e-19	0.94814	0.00539042	1.28776	0.145252	1.1428
+95%CL	0.00168059	1.3321	0.523523	86.9648	16.9594	9.90289
Iloraz szans zakr.		614.87	3.45523e-05	14580.2	2.6298	331.297
-95%CL		0.0534556	1.14995e-08	2.79481	0.0159486	1.89362
+95%CL		7072496	0.103818	76063184	433.634	57962
Model: Regresja logistyczna (logit Liczba 0:33 1: 15
Zmn. zal: AKIKDIGO Strata: najw.wiaryg. bł.średnkw.skal. do 1
Końc.strata 12.450519426 Chi2(5)=34.723 p=.00000
	Stała B0	WIEK	DIURBLKL	LGIL8_S1	LGNGALM1	LGMMP9M1
Ocena	-28.9702	0.131592	-3.01465	2.88994	1.11352	0.461529
Błąd standard.	10.4442	0.0756828	1.1515	1.19439	0.544349	0.46737
t(42)	-2.77382	1.73873	-2.61802	2.4196	2.04559	0.987503
poziom p	0.00823025	0.089408	0.0122462	0.0199458	0.0470932	0.329051
-95%CL	-50.0474	-0.0211419	-5.33846	0.479566	0.0149744	-0.481662
+95%CL	-7.89309	0.284326	-0.690832	5.30031	2.21206	1.40472
Chi-kwadrat Walda	7.6941	3.02319	6.85405	5.85446	4.18444	0.975162
poziom p	0.00554336	0.0820912	0.00884821	0.0155432	0.0408048	0.323404
Iloraz szans z.jedn.	2.62049e-13	1.14064	0.0490632	17.9922	3.04505	1.5865
-95%CL	1.83947e-22	0.97908	0.00480327	1.61537	1.01509	0.617756
+95%CL	0.000373313	1.32887	0.501159	200.398	9.13449	4.07439
Iloraz szans zakr.		1390.72	2.61605e-05	126024	205.698	36.424
-95%CL		0.312609	7.68031e-09	7.02081	1.07426	0.0234694
+95%CL		6186951	0.0891075	2262134528	39386.9	56529.3
Model: Regresja logistyczna (logit Liczba 0:33 1: 15
Zmn. zal: AKIKDIGO Strata: najw.wiaryg. bł.średnkw.skal. do 1
Końc.strata 12.908948379 Chi2(5)=33.806 p=.00000
	Stała B0	WIEK	DIURBLKL	LGIL8_S1	LGNGALM1	LGIL18M1
Ocena	-23.4209	0.1371	-3.06265	2.40662	1.25201	-0.552522
Błąd standard.	9.41659	0.0765704	1.12534	1.01856	0.527568	1.36958
t(42)	-2.48719	1.79051	-2.72155	2.36277	2.37318	-0.403425
poziom p	0.0169324	0.0805822	0.0094171	0.0228459	0.0222879	0.688682
-95%CL	-42.4243	-0.0174254	-5.33367	0.351083	0.187337	-3.31644
+95%CL	-4.41743	0.291625	-0.791633	4.46215	2.31669	2.2114
Chi-kwadrat Walda	6.18613	3.20592	7.40681	5.58267	5.63197	0.162752
poziom p	0.0128806	0.0733818	0.00650126	0.018145	0.0176417	0.686638
Iloraz szans z.jedn.	6.73657e-11	1.14694	0.0467635	11.0964	3.49737	0.575497
-95%CL	3.76135e-19	0.982726	0.00482631	1.4206	1.20603	0.0362816
+95%CL	0.0120652	1.3386	0.453104	86.6739	10.142	9.12848
Iloraz szans zakr.		1882.75	2.21143e-05	17678.4	398.974	0.318796
-95%CL		0.383506	7.81004e-09	4.16511	2.45005	0.00104689
+95%CL		9243036	0.0626172	75034352	64970.1	97.0788
Model: Regresja logistyczna (logit Liczba 0:33 1: 15
Zmn. zal: AKIKDIGO Strata: najw.wiaryg. bł.średnkw.skal. do 1
Końc.strata 12.602642024 Chi2(5)=34.419 p=.00000
	Stała B0	WIEK	PCHNPRZE	DIURBLKL	LGIL8_S1	LGNGALM1
Ocena	-24.0618	0.112544	1.01015	-2.86997	2.43958	1.24238
Błąd standard.	8.68597	0.0754573	1.16165	1.13744	1.03811	0.543735
t(42)	-2.77019	1.49149	0.869578	-2.52319	2.35002	2.2849
poziom p	0.00830815	0.143306	0.389473	0.0155022	0.0235463	0.0274349
-95%CL	-41.5908	-0.0397351	-1.33416	-5.16541	0.34459	0.145077
+95%CL	-6.53275	0.264823	3.35445	-0.574533	4.53457	2.33968
Chi-kwadrat Walda	7.67393	2.22455	0.756167	6.36651	5.5226	5.22076
poziom p	0.00560567	0.135842	0.384537	0.0116342	0.0187784	0.0223253
Iloraz szans z.jedn.	3.54903e-11	1.11912	2.746	0.0567006	11.4682	3.46385
-95%CL	8.65684e-19	0.961044	0.263379	0.00571073	1.41141	1.15613
+95%CL	0.00145499	1.3032	28.6299	0.562968	93.1834	10.3779
Iloraz szans zakr.		487.807	2.746	4.34068e-05	20212.4	381.007
-95%CL		0.112429	0.263379	1.40741e-08	4.05665	2.00164
+95%CL		2.11649e+06	28.6299	0.133873	100709240	72523.6
Model: Regresja logistyczna (logit Liczba 0:33 1: 15
Zmn. zal: AKIKDIGO Strata: najw.wiaryg. bł.średnkw.skal. do 1
Końc.strata 12.312833475 Chi2(5)=34.999 p=.00000
	Stała B0	WIEK	EGFR_0	DIURBLKL	LGIL8_S1	LGNGALM1
Ocena	-18.4815	0.0931462	-0.0385652	-2.78728	2.32729	1.13493
Błąd standard.	10.0687	0.0795588	0.0339592	1.15956	1.01263	0.566634
t(42)	-1.83553	1.17078	-1.13563	-2.40374	2.29827	2.00294
poziom p	0.0735147	0.248286	0.26255	0.0207195	0.0265925	0.0516658
-95%CL	-38.801	-0.06741	-0.107098	-5.12736	0.283727	-0.00858134
+95%CL	1.83808	0.253702	0.0299673	-0.447197	4.37086	2.27844
Chi-kwadrat Walda	3.36916	1.37074	1.28966	5.77798	5.28205	4.01176
poziom p	0.0664367	0.241694	0.256119	0.0162338	0.0215528	0.0451924
Iloraz szans z.jedn.	9.41026e-09	1.09762	0.962169	0.0615885	10.2501	3.11096
-95%CL	1.40907e-17	0.934812	0.898438	0.00593218	1.32807	0.991455
+95%CL	6.28448	1.28879	1.03042	0.639418	79.1114	9.76149
Iloraz szans zakr.		167.845	0.0457203	5.7976e-05	12806.8	227.887
-95%CL		0.0245376	0.000190128	1.60787e-08	3.16774	0.959783
+95%CL		1.14811e+06	10.9944	0.209048	51776472	54108.6
Model: Regresja logistyczna (logit Liczba 0:33 1: 15
Zmn. zal: AKIKDIGO Strata: najw.wiaryg. bł.średnkw.skal. do 1
Końc.strata 11.655537689 Chi2(5)=36.313 p=.00000
	Stała B0	WIEK	EGFR_1	DIURBLKL	LGIL8_S1	LGNGALM1
Ocena	-17.9053	0.0931972	-0.0428749	-2.57368	2.05098	1.12633
Błąd standard.	9.72366	0.0787664	0.0281364	1.18438	0.997044	0.5966
t(42)	-1.84141	1.18321	-1.52382	-2.17302	2.05706	1.88792
poziom p	0.0726308	0.24338	0.135048	0.0354688	0.0459253	0.0659577
-95%CL	-37.5284	-0.0657598	-0.0996563	-4.96384	0.0388646	-0.0776523
+95%CL	1.71786	0.252154	0.0139066	-0.18351	4.0631	2.33032
Chi-kwadrat Walda	3.3908	1.39999	2.32204	4.72203	4.2315	3.56426
poziom p	0.0655703	0.236735	0.127562	0.0297858	0.0396884	0.0590452
Iloraz szans z.jedn.	1.67431e-08	1.09768	0.958031	0.0762547	7.77553	3.08433
-95%CL	5.03053e-17	0.936356	0.905148	0.00698604	1.03963	0.925286
+95%CL	5.57261	1.28679	1.014	0.832344	58.1542	10.2813
Iloraz szans zakr.		168.316	0.0137394	0.000122443	4166.58	218.706
-95%CL		0.0268688	4.69874e-05	2.84976e-08	1.1711	0.689738
+95%CL		1.0544e+06	4.0175	0.526089	14824069	69348.4
Model: Regresja logistyczna (logit Liczba 0:33 1: 15
Zmn. zal: AKIKDIGO Strata: najw.wiaryg. bł.średnkw.skal. do 1
Końc.strata 11.047843357 Chi2(5)=37.529 p=.00000
	Stała B0	WIEK	CABGZAST	DIURBLKL	LGIL8_S1	LGNGALM1
Ocena	-23.7414	0.0814466	3.83057	-3.26928	2.37952	1.50421
Błąd standard.	8.76194	0.0761253	2.37401	1.15011	1.01572	0.651831
t(42)	-2.7096	1.0699	1.61354	-2.84259	2.34268	2.30767
poziom p	0.00970955	0.290774	0.114116	0.00687979	0.0239585	0.026014
-95%CL	-41.4237	-0.0721805	-0.960384	-5.59028	0.329702	0.188766
+95%CL	-6.05907	0.235074	8.62152	-0.94827	4.42933	2.81966
Chi-kwadrat Walda	7.34195	1.14469	2.60351	8.08031	5.48815	5.32536
poziom p	0.00673996	0.284671	0.106637	0.00447771	0.0191519	0.0210236
Iloraz szans z.jedn.	4.88939e-11	1.08486	46.0886	0.0380339	10.7997	4.50062
-95%CL	1.02313e-18	0.930363	0.382746	0.00373397	1.39055	1.20776
+95%CL	0.00233658	1.265	5549.8	0.387411	83.8754	16.7712
Iloraz szans zakr.		88.1963	46.0886	1.073e-05	15834.8	1333.12
-95%CL		0.0188748	0.382746	3.18126e-09	3.81849	2.46686
+95%CL		412114	5549.8	0.036191	65665108	720440
Model: Regresja logistyczna (logit Liczba 0:32 1: 15
Zmn. zal: AKIKDIGO Strata: najw.wiaryg. bł.średnkw.skal. do 1
Końc.strata 12.870324394 Chi2(5)=33.125 p=.00000
	Stała B0	WIEK	CKD_EPI	DIURBLKL	LGIL8_S1	LGNGALM1
Ocena	-22.69	0.1169	-0.0146258	-2.89889	2.3979	1.22834
Błąd standard.	9.68183	0.0806999	0.0320598	1.1434	0.997919	0.538653
t(41)	-2.34356	1.44858	-0.456203	-2.53531	2.4029	2.2804
poziom p	0.0240297	0.15506	0.650651	0.0151442	0.0208754	0.0278528
-95%CL	-42.2428	-0.0460764	-0.0793719	-5.20804	0.382563	0.14051
+95%CL	-3.13714	0.279877	0.0501203	-0.589736	4.41324	2.31617
Chi-kwadrat Walda	5.4923	2.09839	0.208122	6.42781	5.77393	5.2002
poziom p	0.0191065	0.147464	0.648247	0.0112394	0.0162712	0.0225908
Iloraz szans z.jedn.	1.39914e-10	1.12401	0.985481	0.0550845	11.0001	3.41556
-95%CL	4.5099e-19	0.954969	0.923696	0.0054724	1.46604	1.15086
+95%CL	0.0434066	1.32297	1.0514	0.554474	82.5364	10.1368
Iloraz szans zakr.		619.878	0.329045	3.92286e-05	17063.1	356.262
-95%CL		0.0793248	0.00240005	1.21233e-08	4.73353	1.95838
+95%CL		4843984	45.1118	0.126936	61508128	64810.1
Model: Regresja logistyczna (logit Liczba 0:33 1: 15
Zmn. zal: AKIKDIGO Strata: najw.wiaryg. bł.średnkw.skal. do 1
Końc.strata 11.840864809 Chi2(5)=35.943 p=.00000
	Stała B0	WIEK	HT_0	DIURBLKL	LGIL8_S1	LGNGALM1
Ocena	-12.5272	0.0999867	-0.264829	-2.60416	2.16937	1.31604
Błąd standard.	12.079	0.0801227	0.203084	1.06472	1.04424	0.566698
t(42)	-1.03711	1.24792	-1.30403	-2.44587	2.07746	2.32229
poziom p	0.305618	0.218973	0.199324	0.0187214	0.0439103	0.0251375
-95%CL	-36.9036	-0.0617074	-0.674669	-4.75284	0.0620102	0.172392
+95%CL	11.8491	0.261681	0.145012	-0.45547	4.27673	2.45968
Chi-kwadrat Walda	1.0756	1.5573	1.70051	5.98227	4.31586	5.39301
poziom p	0.299692	0.212069	0.192231	0.0144558	0.0377666	0.0202238
Iloraz szans z.jedn.	3.62654e-06	1.10516	0.767337	0.0739656	8.75277	3.72861
-95%CL	9.39682e-17	0.940158	0.509325	0.00862715	1.06397	1.18814
+95%CL	139960	1.29911	1.15605	0.63415	72.0046	11.701
Iloraz szans zakr.		244.513	0.00785687	0.000110053	6741	541.933
-95%CL		0.0335772	4.34515e-06	5.96398e-08	1.2866	2.28102
+95%CL		1.78058e+06	14.2067	0.203082	35318828	128754

## Sheet: Wykluczeni
Statystyki opisowe (aki.sta)										Test W Shapiro-Wilka (aki.sta)
						Dolny	Górny	Kwartyl
	Nważnych	Średnia	Mediana	Minimum	Maksimum	Kwartyl	Kwartyl	Rozstęp	Odch.Std		N	W	p
WIEK	40	67.75	70	35	82	65	73	8	9.55081	WIEK	40	0.896375	0.00150206
BMI	40	28.7815	28.655	21.01	39.67	24.95	31.625	6.675	4.45654	BMI	40	0.969897	0.357222
CAD	29	2.58621	3	1	4	2	3	1	0.627765	CAD	29	0.785261	4.59641e-05
ESL	40	5.05775	3.231	0.881	18.77	2.7105	6.0145	3.304	4.00776	ESL	40	0.793899	5.06698e-06
CZAS_CPB	38	89.1579	68	25	314	54	110	56	60.0871	CZAS_CPB	38	0.77895	4.00516e-06
CZASKLEM	37	60.4324	45	14	220	31	65	34	46.5144	CZASKLEM	37	0.783439	6.15556e-06
HT_0	39	41.6615	41.4	34.1	48.9	38.9	45	6.1	3.98778	HT_0	39	0.967769	0.3199
HBA1C	38	6.00789	5.9	4.5	7.6	5.7	6.2	0.5	0.602419	HBA1C	38	0.934874	0.0286439
KREA_0	40	0.93675	0.895	0.59	1.67	0.77	1.065	0.295	0.235594	KREA_0	40	0.884068	0.000678879
EGFR_0	40	78.85	82.5	39	110	68	92	24	17.7368	EGFR_0	40	0.94972	0.0741679
CRP_0	39	2.26154	1.35	0.16	14.37	0.42	3.25	2.83	2.70679	CRP_0	39	0.71238	2.02141e-07
CKMB_0H	39	19.1538	16	7	56	14	21	7	9.18391	CKMB_0H	39	0.760135	1.39689e-06
PŁEĆ: Płeć (aki.sta)
		Skumul.
	Liczność	Liczność	Procent
K	13	13	32.5
M	27	40	67.5
CAD: CAD (aki.sta)
		Skumul.
	Liczność	Liczność	Procent
1.00000	1	1	3.44828
2.00000	11	12	37.931
3.00000	16	28	55.1724
4.00000	1	29	3.44828
PCHNPRZE: PChN (przedoperacyjne) (aki.sta)
		Skumul.
	Liczność	Liczność	Procent
0.00000	34	34	85
1.00000	6	40	15
STADPCHN: Stadium PChN (aki.sta)
		Skumul.
	Liczność	Liczność	Procent
0.00000	34	34	85
3a	4	38	10
3b	2	40	5
TYLKCABG: Tylko CABG (aki.sta)
		Skumul.
	Liczność	Liczność	Procent
0.00000	17	17	42.5
1.00000	23	40	57.5
TYLKZAST: Tylko zastawka (aki.sta)
		Skumul.
	Liczność	Liczność	Procent
0.00000	32	32	80
1.00000	8	40	20
CABGZAST: CABG + zastawka (aki.sta)
		Skumul.
	Liczność	Liczność	Procent
0.00000	35	35	87.5
1.00000	5	40	12.5
INNE: Inne (aki.sta)
		Skumul.
	Liczność	Liczność	Procent
0.00000	36	36	90
1.00000	4	40	10
WYK_PRES: Presory - wykluczenie (aki.sta)
		Skumul.
	Liczność	Liczność	Procent
0.00000	7	7	17.5
1.00000	33	40	82.5
WYK_ZAPP: Zap. płuc - wykluczenie (aki.sta)
		Skumul.
	Liczność	Liczność	Procent
0.00000	39	39	97.5
1.00000	1	40	2.5
WYK_INZA: Inne zak. - wykluczenie (aki.sta)
		Skumul.
	Liczność	Liczność	Procent
0.00000	39	39	97.5
1.00000	1	40	2.5
WYK_BRM4: Brak próbki M4 (aki.sta)
		Skumul.
	Liczność	Liczność	Procent
0.00000	35	35	87.5
1.00000	5	40	12.5
WYK_ZGON: Zgon w ciągu 30 dni od zabiegu (aki.sta)
		Skumul.
	Liczność	Liczność	Procent
0.00000	39	39	97.5
1.00000	1	40	2.5
HA: HA (aki.sta)
		Skumul.
	Liczność	Liczność	Procent
0.00000	12	12	30
1.00000	28	40	70
DM: DM (aki.sta)
		Skumul.
	Liczność	Liczność	Procent
0.00000	29	29	72.5
1.00000	11	40	27.5
DYSLIPID: Dyslipidemia (aki.sta)
		Skumul.
	Liczność	Liczność	Procent
0.00000	31	31	77.5
1.00000	9	40	22.5
Test U Manna-Whitneya (aki.sta)
Względem WYKLUCZ												Nie											Tak
Grupa 1: 0 Grupa 2: 1												Statystyki opisowe (aki.sta)											Statystyki opisowe (aki.sta)
	Suma ran	Suma ran				Z		N ważn.	N ważn.	2*1str.								Dolny	Górny	Kwartyl									Dolny	Górny	Kwartyl
	Grupa 1	Grupa 2	U	Z	poziom p	popraw.	poziom p	Grupa 1	Grupa 2	dokł. p			Nważnych	Średnia	Mediana	Minimum	Maksimum	Kwartyl	Kwartyl	Rozstęp	Odch.Std			Nważnych	Średnia	Mediana	Minimum	Maksimum	Kwartyl	Kwartyl	Rozstęp	Odch.Std
WIEK	2024	1892	848	-0.938562	0.347963	-0.939842	0.347306	48	40	0.351901		WIEK	48	66.4375	67.5	30	85	63	71	8	10.2145		WIEK	40	67.75	70	35	82	65	73	8	9.55081
BMI	2112	1804	936	-0.20112	0.840606	-0.201121	0.840605	48	40	0.844673		BMI	48	28.3779	28.3647	20.1092	36.5713	25.9981	31.1045	5.10636	3.66484		BMI	40	28.7815	28.655	21.01	39.67	24.95	31.625	6.675	4.45654
CAD	1290	1056	510	-0.688221	0.491319	-0.76035	0.447051	39	29	0.49774		CAD	39	2.48718	2	1	4	2	3	1	0.720811		CAD	29	2.58621	3	1	4	2	3	1	0.627765
ESL	2009	1907	833	-1.06426	0.287218	-1.0643	0.287199	48	40	0.290695		ESL	48	5.10302	3.1965	1.221	45.69	2.156	5.098	2.942	6.7805		ESL	40	5.05775	3.231	0.881	18.77	2.7105	6.0145	3.304	4.00776
CZAS_CPB	2239	1502	761	1.31309	0.189161	1.3134	0.189059	48	38	0.191655		CZAS_CPB	48	89.4167	82	42	198	67.5	105	37.5	36.5949		CZAS_CPB	38	89.1579	68	25	314	54	110	56	60.0871
CZASKLEM	2196	1459	756	1.17002	0.242001	1.17028	0.241898	48	37	0.245201		CZASKLEM	48	60.875	57.5	23	167	35.5	78.5	43	29.4023		CZASKLEM	37	60.4324	45	14	220	31	65	34	46.5144
HT_0	1940	1888	764	-1.468	0.142115	-1.4682	0.142061	48	39	0.143882		HT_0	48	40.4604	40.3	30.8	49.1	37.85	43.65	5.8	3.84651		HT_0	39	41.6615	41.4	34.1	48.9	38.9	45	6.1	3.98778
HBA1C	1816	1754	735	-1.24918	0.211608	-1.25205	0.210561	46	38	0.21447		HBA1C	46	6.05	5.75	4.6	10.9	5.5	6.3	0.8	1.1147		HBA1C	38	6.00789	5.9	4.5	7.6	5.7	6.2	0.5	0.602419
KREA_0	2190	1726	906	0.452521	0.650897	0.452671	0.650789	48	40	0.655487		KREA_0	48	0.954792	0.91	0.61	1.95	0.8	1.025	0.225	0.24797		KREA_0	40	0.93675	0.895	0.59	1.67	0.77	1.065	0.295	0.235594
EGFR_0	2080	1836	904	-0.469281	0.638872	-0.469453	0.638749	48	40	0.643476		EGFR_0	48	77.0625	80.5	33	113	65	90.5	25.5	17.8116		EGFR_0	40	78.85	82.5	39	110	68	92	24	17.7368
CRP_0	2079	1749	903	-0.28165	0.778213	-0.281676	0.778194	48	39	0.782582		CRP_0	48	2.50813	1.15	0.22	32.8	0.565	2.31	1.745	5.08934		CRP_0	39	2.26154	1.35	0.16	14.37	0.42	3.25	2.83	2.70679
CKMB_0H	2196	1632	852	0.716928	0.473424	0.718896	0.47221	48	39	0.477998		CKMB_0H	48	25.4583	17	10	201	14.5	21	6.5	30.7979		CKMB_0H	39	19.1538	16	7	56	14	21	7	9.18391
Tabela dwudzielcza: liczności obserwowane (aki.sta)					Statystyki: WYKLUCZ(2) x PŁEĆ(2) (aki.sta)
	PŁEĆ	PŁEĆ	Wiersz
	K	M	Razem			Chi-kwadr.	df	p
G_1:0	18	30	48		Chi^2 Pearsona	0.239049	df=1	p=.62489
%wiersza	37.50%	62.50%			Chi^2 NW	0.239675	df=1	p=.62444
G_1:1	13	27	40		Chi^2 Yatesa	0.0701377	df=1	p=.79114
%wiersza	32.50%	67.50%			dokł. Fishera, 1-stronny			p=.39644
Razem	31	57	88		2-stronny			p=.66007
					Chi^2 McNemara (A/D)	1.42222	df=1	p=.23304
					(B/C)	5.95349	df=1	p=.01469
					R rang Spearman	0.0521198	t=.48400	p=.62962
Tabela dwudzielcza: liczności obserwowane (aki.sta)							Statystyki: WYKLUCZ(2) x CAD(4) (aki.sta)
	CAD	CAD	CAD	CAD	Wiersz
	G_1:1	G_2:2	G_3:3	G_4:4	Razem			Chi-kwadr.	df	p
G_1:0	2	19	15	3	39		Chi^2 Pearsona	2.07317	df=3	p=.55736
%wiersza	5.13%	48.72%	38.46%	7.69%			Chi^2 NW	2.10199	df=3	p=.55151
G_1:1	1	11	16	1	29		R rang Spearman	0.0928915	t=.75793	p=.45119
%wiersza	3.45%	37.93%	55.17%	3.45%
Razem	3	30	31	4	68
Tabela dwudzielcza: liczności obserwowane (aki.sta)					Statystyki: WYKLUCZ(2) x PCHNPRZE(2) (aki.sta)
	PCHNPRZE	PCHNPRZE	Wiersz
	G_1:0	G_2:1	Razem			Chi-kwadr.	df	p
G_1:0	40	8	48		Chi^2 Pearsona	0.0453024	df=1	p=.83145
%wiersza	83.33%	16.67%			Chi^2 NW	0.0454373	df=1	p=.83120
G_1:1	34	6	40		Chi^2 Yatesa	0.0063707	df=1	p=.93638
%wiersza	85.00%	15.00%			dokł. Fishera, 1-stronny			p=.53413
Razem	74	14	88		2-stronny			p=1.0000
					Chi^2 McNemara (A/D)	23.6739	df=1	p=.00000
					(B/C)	14.881	df=1	p=.00011
					R rang Spearman	-0.022689	t=-.2105	p=.83380
Tabela dwudzielcza: liczności obserwowane (aki.sta)						Statystyki: WYKLUCZ(2) x STADPCHN(3) (aki.sta)
	STADPCHN	STADPCHN	STADPCHN	Wiersz
	G_1:0	3a	3b	Razem			Chi-kwadr.	df	p
G_1:0	40	5	3	48		Chi^2 Pearsona	0.0709109	df=2	p=.96517
%wiersza	83.33%	10.42%	6.25%			Chi^2 NW	0.0714391	df=2	p=.96491
G_1:1	34	4	2	40		R rang Spearman	-0.024024	t=-.2229	p=.82417
%wiersza	85.00%	10.00%	5.00%
Razem	74	9	5	88
Tabela dwudzielcza: liczności obserwowane (aki.sta)					Statystyki: WYKLUCZ(2) x TYLKCABG(2) (aki.sta)
	TYLKCABG	TYLKCABG	Wiersz
	G_1:0	G_2:1	Razem			Chi-kwadr.	df	p
G_1:0	28	20	48		Chi^2 Pearsona	2.18901	df=1	p=.13900
%wiersza	58.33%	41.67%			Chi^2 NW	2.19752	df=1	p=.13824
G_1:1	17	23	40		Chi^2 Yatesa	1.60121	df=1	p=.20574
%wiersza	42.50%	57.50%			dokł. Fishera, 1-stronny			p=.10277
Razem	45	43	88		2-stronny			p=.19867
					Chi^2 McNemara (A/D)	0.313725	df=1	p=.57540
					(B/C)	0.108108	df=1	p=.74231
					R rang Spearman	0.157718	t=1.4812	p=.14222
Tabela dwudzielcza: liczności obserwowane (aki.sta)					Statystyki: WYKLUCZ(2) x TYLKZAST(2) (aki.sta)
	TYLKZAST	TYLKZAST	Wiersz
	G_1:0	G_2:1	Razem			Chi-kwadr.	df	p
G_1:0	34	14	48		Chi^2 Pearsona	0.977778	df=1	p=.32275
%wiersza	70.83%	29.17%			Chi^2 NW	0.989615	df=1	p=.31984
G_1:1	32	8	40		Chi^2 Yatesa	0.55	df=1	p=.45832
%wiersza	80.00%	20.00%			dokł. Fishera, 1-stronny			p=.22998
Razem	66	22	88		2-stronny			p=.45887
					Chi^2 McNemara (A/D)	14.881	df=1	p=.00011
					(B/C)	6.28261	df=1	p=.01219
					R rang Spearman	-0.105409	t=-.9830	p=.32836
Tabela dwudzielcza: liczności obserwowane (aki.sta)					Statystyki: WYKLUCZ(2) x CABGZAST(2) (aki.sta)
	CABGZAST	CABGZAST	Wiersz
	G_1:0	G_2:1	Razem			Chi-kwadr.	df	p
G_1:0	42	6	48		Chi^2 Pearsona	0	df=1	p=1.0000
%wiersza	87.50%	12.50%			Chi^2 NW	0	df=1	p=1.0000
G_1:1	35	5	40		Chi^2 Yatesa	0.104762	df=1	p=.74619
%wiersza	87.50%	12.50%			dokł. Fishera, 1-stronny			p=.62352
Razem	77	11	88		2-stronny			p=1.0000
					Chi^2 McNemara (A/D)	27.5745	df=1	p=.00000
					(B/C)	19.122	df=1	p=.00001
					R rang Spearman	0	t=0.0000	p=1.0000
Tabela dwudzielcza: liczności obserwowane (aki.sta)					Statystyki: WYKLUCZ(2) x INNE(2) (aki.sta)
	INNE	INNE	Wiersz
	G_1:0	G_2:1	Razem			Chi-kwadr.	df	p
G_1:0	40	8	48		Chi^2 Pearsona	0.823392	df=1	p=.36419
%wiersza	83.33%	16.67%			Chi^2 NW	0.841538	df=1	p=.35896
G_1:1	36	4	40		Chi^2 Yatesa	0.354605	df=1	p=.55152
%wiersza	90.00%	10.00%			dokł. Fishera, 1-stronny			p=.27818
Razem	76	12	88		2-stronny			p=.53474
					Chi^2 McNemara (A/D)	27.8409	df=1	p=.00000
					(B/C)	16.5682	df=1	p=.00005
					R rang Spearman	-0.09673	t=-.9013	p=.36996
Tabela dwudzielcza: liczności obserwowane (aki.sta)					Statystyki: WYKLUCZ(2) x HA(2) (aki.sta)
	HA	HA	Wiersz
	G_1:0	G_2:1	Razem			Chi-kwadr.	df	p
G_1:0	10	38	48		Chi^2 Pearsona	0.977778	df=1	p=.32275
%wiersza	20.83%	79.17%			Chi^2 NW	0.974794	df=1	p=.32349
G_1:1	12	28	40		Chi^2 Yatesa	0.55	df=1	p=.45832
%wiersza	30.00%	70.00%			dokł. Fishera, 1-stronny			p=.22889
Razem	22	66	88		2-stronny			p=.33652
					Chi^2 McNemara (A/D)	7.60526	df=1	p=.00582
					(B/C)	12.5	df=1	p=.00041
					R rang Spearman	-0.105409	t=-.9830	p=.32836
Tabela dwudzielcza: liczności obserwowane (aki.sta)					Statystyki: WYKLUCZ(2) x DM(2) (aki.sta)
	DM	DM	Wiersz
	G_1:0	G_2:1	Razem			Chi-kwadr.	df	p
G_1:0	36	12	48		Chi^2 Pearsona	0.0706355	df=1	p=.79041
%wiersza	75.00%	25.00%			Chi^2 NW	0.0705243	df=1	p=.79058
G_1:1	29	11	40		Chi^2 Yatesa	0.0004905	df=1	p=.98233
%wiersza	72.50%	27.50%			dokł. Fishera, 1-stronny			p=.48975
Razem	65	23	88		2-stronny			p=.81201
					Chi^2 McNemara (A/D)	12.2553	df=1	p=.00046
					(B/C)	6.2439	df=1	p=.01246
					R rang Spearman	0.0283315	t=.26284	p=.79330
Tabela dwudzielcza: liczności obserwowane (aki.sta)					Statystyki: WYKLUCZ(2) x DYSLIPID(2) (aki.sta)
	DYSLIPID	DYSLIPID	Wiersz
	G_1:0	G_2:1	Razem			Chi-kwadr.	df	p
G_1:0	36	12	48		Chi^2 Pearsona	0.0750533	df=1	p=.78412
%wiersza	75.00%	25.00%			Chi^2 NW	0.0752448	df=1	p=.78385
G_1:1	31	9	40		Chi^2 Yatesa	0.0005212	df=1	p=.98179
%wiersza	77.50%	22.50%			dokł. Fishera, 1-stronny			p=.49254
Razem	67	21	88		2-stronny			p=.80759
					Chi^2 McNemara (A/D)	15.0222	df=1	p=.00011
					(B/C)	7.53488	df=1	p=.00605
					R rang Spearman	-0.029204	t=-.2709	p=.78708
